# Supplementary material for: Mutations in Global Regulators Lead to Metabolic Selection during Adaptation to Complex Environments
Source: PLoS Genet. 2014 Dec 11;10(12):e1004872. doi: 10.1371/journal.pgen.1004872 (PMC4263409; doi:10.1371/journal.pgen.1004872)
Supplement: S2 Table — Proteins that changed significantly over the course of adaptation. The table lists the log2 changes from the average of the ancestor for three replicates for the ancestor and all the evolved populations for every protein that changed significantly. The proteins are annotated into functional classes. The heat map in Fig. 8 is based of a select functional classes. (XLSX) [file pgen.1004872.s011.xlsx]

## Sheet: Sheet1
			Log2 changes of the ancestral sample relative to the average of the three ancestors			Log2 changes of the evolved sample relative to the average of the three ancestors1
Protein	Protein Description	Functional Class	Ancestor_A	Ancestor_B	Ancestor_C	BHI1_A	BHI2_B	BHI1_C	BHI2_A	BHI2_B	BHI2_C	BHI3_A	BHI3_B	BHI3_C	BHI4_A	BHI4_B	BHI4_C	BHI5_A	BHI5_B	BHI5_C	BHI6_A	BHI6_B	BHI6_C	BHI7_B	BHI7_C	BHI7_A	BHI8_A	BHI8_B	BHI8_C	BHI9_A	BHI9_B	BHI9_C	BHI10_A	BHI10_B	BHI10_C	BHI11_A	BHI11_B	BHI11_C	BHI12_A	BHID12_B	BHI12_C
Ecoli_contig00001_211037_211429	Protein ygiW precursor	Stress/biolfilm	0.0332996	0.0264158	-0.0597153	-2.99306	-3.0221	-3.00334	-6.2821	-6.0475	-6.31931	-7.73392		-7.20288	-5.27998	-5.55764	-5.27129	-4.35779	-4.81594	-4.39251	-5.65209	-4.92971	-5.67633				-5.74192	-5.55491	-7.13801	-2.90755	-3.19863	-3.33281	-4.63968	-4.39902	-4.21748	-5.98524	-5.07923	-5.06035	-1.2885	-1.42383	-1.49315
Ecoli_contig00045_35127_35732	Osmotically inducible protein OsmY	Osmotic stuff	-0.046347	-0.294759	-0.392827	-2.72063	-2.97523	-2.58426	-4.41655	-4.37666	-4.10992	-5.4256	-5.47254	-5.22829	-4.13269	-3.65382	-3.74196	-3.55278	-3.27015	-3.51167	-4.07477	-4.91614	-4.50547		-6.84244		-5.16223	-5.35251	-5.18592	-2.84836	-2.87656	-2.80431	-3.22041	-3.61061	-3.42361	-3.88023	-4.14183	-4.17581	-1.48881	-1.69823	-1.68051
Ecoli_contig00044_29629_29967	Chaperone HdeB	Chaperon	2.36718	2.34404	2.25037	-0.262744	-0.238597	-0.287127	-0.730666	-0.873659	-0.771269	-0.140137	0.0295685	-0.203231	0.0934741	0.0979951	0.11865	-2.67553	-2.95697	-2.32121	-5.56341	-5.38664	-5.40444	-1.17405	-1.09671	-1.05035	-1.09195	-1.1097	-0.96426	-0.454704	-0.516731	-0.570274	-0.345685	-0.526504	-0.476647	-0.544213	-0.579126	-0.734252	-0.682604	-0.566471	-0.521586
Ecoli_contig00044_30071_30403	Chaperone HdeA	Chaperon	-3.04494	-2.72015	-2.59309	-5.98439	-5.70497	-5.39051	-6.00645	-6.21579	-5.78983	-5.71177	-5.29577	-4.72206	-5.81447	-5.01937	-5.00804	-6.87546	-7.2274	-7.12356	-7.96702	-9.80263	-10.5206	-6.61062	-6.4178	-6.0071	-6.66896	-5.654	-5.63566	-5.61566	-5.38629	-5.45643	-6.01036	-5.43132	-5.81781	-6.46418	-5.98653	-5.834	-6.08485	-5.6269	-6.12425
Ecoli_contig00015_25505_25948	PhnB protein; putative DNA binding 3-demethylubiquinone-9 3-methyltransferase domain protein	DNA binding	-2.59133	-2.57579	-2.8588	-4.89137	-5.12316	-5.08838	-6.73066	-7.09413	-6.7949				-6.09572	-6.19884	-6.26652	-7.11903	-6.60584	-6.69379		-7.60318	-8.05509				-6.72265	-7.85561		-5.10932	-5.41553	-6.06128	-6.32997	-6.56552	-5.46869	-5.94255	-5.46031	-5.30124	-4.31614	-4.91478	-4.35733
Ecoli_contig00022_5625_6146	Superoxide dismutase [Cu-Zn] precursor (EC 1.15.1.1)	Oxidoreductases	-2.51755	-2.08126	-2.3108	-4.73618	-4.38117	-4.44107	-6.66536	-7.55515			-7.24229		-5.75053	-5.94475	-6.08821	-5.46573	-6.0446	-5.27737	-7.7595	-6.82439					-6.54021	-6.8378	-7.50276	-5.85364	-5.75334	-5.92388	-4.8493	-5.08366	-4.90693	-4.81814	-4.34219	-4.45978	-3.51769	-3.41146	-3.71388
Ecoli_contig00055_21093_21542	FIG00638941: hypothetical protein		1.03012	0.976498	0.970057	-1.14904	-1.09138	-0.955084	-2.51118	-2.14818	-2.13663	-3.75479	-3.61845	-3.33999	-1.89057	-1.783	-1.71357	-1.17328	-1.09372	-1.15174	-2.40527	-2.29047	-2.38712	-5.35742	-4.83562	-4.93788	-2.45846	-2.29484	-2.38396	-1.13792	-1.08581	-0.895176	-1.28285	-1.32358	-1.15011	-1.5029	-1.32151	-1.52741	-0.387679	-0.478576	-0.321978
Ecoli_contig00050_590_1990	Glutamate decarboxylase (EC 4.1.1.15)	Alanine, aspartate and glutamate metabolism	-2.08164	-1.89926	-1.94688	-3.8002	-4.34048	-4.0779	-5.41972		-6.27599	-5.56493			-3.58769	-3.82374	-4.09694		-7.13827					-4.05074	-3.43667	-3.79847	-5.00213	-6.3199	-4.2447	-4.70033	-5.75667	-5.34559	-5.85566	-7.00021	-6.19252	-4.29829	-4.78088	-4.56725	-4.50094	-3.84393	-4.63335
Ecoli_contig00023_22286_22495	UPF0337 protein yjbJ		0.698574	0.574494	0.635099	-1.38486	-1.5393	-1.56126	-3.27207	-3.04634	-2.94683	-4.32216	-4.67809	-4.50358	-2.76717	-2.46995	-2.681	-1.35083	-1.47287	-1.05852	-3.45369	-3.38966	-2.71835				-3.63439	-3.62092	-3.56475	-1.59904	-1.37191	-1.31874	-1.51555	-1.69056	-1.48791	-1.32401	-1.25165	-1.3674	-0.274243	-0.366042	-0.348093
Ecoli_contig00022_39196_40200	"L,D-transpeptidase YnhG"	Cell surface (peptidoglycan)	-1.99689	-2.04667	-1.95161	-4.14757	-4.08976	-3.9796	-5.80138	-5.66877	-5.7158	-5.98847	-6.38711	-5.82208	-4.85775	-4.44142	-4.81619	-4.26701	-4.03268	-4.19071	-5.1292	-4.93183	-5.79422	-7.64613			-5.46772	-5.31033	-5.51602	-3.69207	-3.82151	-3.83275	-4.16859	-4.36673	-4.40236	-4.5494	-5.19548	-4.65168	-3.31763	-3.38074	-3.15688
Ecoli_contig00002_143000_143332	FIG00638559: hypothetical protein		-1.00061	-0.867959	-0.939281	-2.79272	-2.8621	-2.80705	-4.24263	-4.24974	-4.45304	-5.67362	-5.99474	-5.66406	-4.07319	-3.68672	-3.85921	-2.9417	-2.98634	-2.51532	-4.35721	-4.66409	-4.4715				-4.48716	-4.40633	-4.52227	-2.38835	-2.58465	-2.51219	-3.34778	-3.38977	-3.08818	-2.94654	-2.89529	-2.8095	-1.97175	-1.92959	-1.89194
Ecoli_contig00003_202553_202828	FIG00639237: hypothetical protein		-2.16604	-2.03175	-1.90862	-3.77063	-3.53231	-3.49278	-6.10368	-6.28397	-5.41151				-6.40951	-5.1814	-5.36475	-4.00258	-3.67763	-3.96709	-6.57094	-6.28659					-6.21654	-6.24959	-6.17361	-3.97021	-3.85571	-3.70735	-4.00887	-4.2379	-4.3163	-4.59655	-3.96935	-4.39406	-2.43355	-2.60541	-2.5305
Ecoli_contig00041_3652_4128	Bacterioferritin Ecoli_contig00041_3652_4128|Bacterioferritin	Iron	0.469601	0.377102	0.365967	-1.15555	-1.31094	-1.11835	-2.45721	-2.46977	-2.28732	-3.18227	-3.32536	-3.27984	-1.45897	-1.34503	-1.49244	-1.57194	-1.68435	-1.34877	-3.22459	-3.4196	-3.14414	-6.65253	-7.10414		-2.94667	-3.36432	-3.13463	-0.980803	-0.954884	-1.07828	-1.08426	-1.01243	-1.11976	-1.38143	-1.40897	-1.50402	-0.708969	-0.585895	-0.727745
Ecoli_contig00014_31118_31516	FIG00638813: hypothetical protein		-3.65428	-3.39114	-3.45352	-5.32145	-4.8943	-5.12185	-6.52999		-6.64047					-5.97227	-6.3782	-5.86985	-5.59897		-5.73606	-7.18955	-6.19163						-6.58584				-5.89883			-5.53657			-5.09469	-6.23963	-4.82231
Ecoli_contig00003_76107_76679	Glycoprotein-polysaccharide metabolism		-3.75785	-3.83393	-4.58832	-4.48291	-5.04892	-5.35556	-7.52011	-7.26744	-8.06321				-5.54934	-5.9647	-5.68763	-5.9404	-6.12358	-6.56874	-7.44953	-7.15942	-7.18754			-8.64997		-7.31408	-7.06991	-7.26124	-6.05203	-6.34561	-7.96378			-6.81445	-7.49033	-7.41189	-3.7785	-3.99912	-3.98555
Ecoli_contig00006_31820_32260	FIG00638953: hypothetical protein		-5.93574	-5.59121	-5.45652	-7.79922	-8.18766	-7.94364	-9.54075					-8.87955	-9.13257	-8.69736	-8.50578	-7.42071	-7.02686	-6.8725	-8.35519	-8.66475	-7.54796							-8.32776	-8.45113	-7.83113	-7.31927	-7.80312	-7.63977	-7.87339	-7.92596	-8.43224	-6.61187	-6.88506	-6.7332
Ecoli_contig00059_6428_7279	Chaperone protein hchA	Chaperon	-0.204492	-0.244692	-0.467276	-1.66999	-1.63952	-1.66864	-2.49278	-2.44344	-2.57353	-3.78802	-3.84373	-3.75069	-1.95836	-2.04887	-2.03466	-2.61423	-2.54616	-2.53723	-2.90802	-2.93629	-3.02214	-5.59125	-5.51652	-5.67879	-2.79383	-2.75685	-2.76764	-1.38892	-1.35162	-1.4435	-2.2413	-2.25316	-2.27743	-1.81176	-2.10095	-2.18552	-0.690987	-0.801138	-0.79466
Ecoli_contig00008_108643_108981	Osmotically inducible lipoprotein E precursor	Osmotic stuff	1.17456	0.791043	0.995694	-0.534181	-0.464849	-0.322966	-1.0572	-1.17298	-1.29877	-2.1573	-2.59476	-2.79967	-1.12316	-0.895459	-0.90255	-1.24484	-1.30343	-1.3871	-1.14254	-1.23842	-1.14006	-3.10854	-3.01377	-2.68051	-1.62031	-1.65504	-1.7642	-0.184472	-0.499518	-0.112261	-1.17142	-1.00321	-1.52263	-1.17113	-0.620041	-1.00163	0.407557	0.359917	0.108293
Ecoli_contig00037_16112_16339	Putative cytoplasmic protein		-1.59038	-1.75196	-1.79999	-3.17367	-3.16505	-3.21075	-4.21105	-4.06431	-4.02333	-4.9505	-5.42739	-5.14314	-3.8039	-3.72112	-4.12056	-3.33453	-3.40697	-3.29385	-4.26655	-4.06963	-4.49737	-6.14739	-6.59643	-6.2222	-4.62531	-4.61387	-4.57469	-2.90778	-3.02124	-3.11036	-3.41998	-3.51022	-3.2803	-2.88466	-3.00853	-3.00065	-2.50739	-2.45542	-2.4054
Ecoli_contig00026_23548_23979	Osmotically inducible protein C	Osmotic stuff	0.0449995	-0.0571044	-0.104147	-1.70991	-1.73748	-1.8576	-2.01268	-2.06942	-2.04234	-2.38168	-2.28478	-2.31054	-2.53422	-2.55863	-2.82153	-1.93467	-1.77009	-1.89929	-1.89152	-1.79646	-2.05028	-2.25441	-2.13526	-1.97755	-2.22618	-2.33723	-2.37865	-1.97363	-2.08047	-2.12082	-2.11768	-2.20149	-2.22524	-2.5046	-2.46989	-2.52278	-1.69466	-1.66448	-1.60791
Ecoli_contig00001_126901_127206	Uncharacterized membrane protein YqjD		-0.0101688	0.0464814	0.124108	-0.897763	-0.809364	-0.589007	-2.62924	-2.09172	-1.96467	-4.35498	-3.11085	-3.21003	-1.60747	-1.0726	-1.22365	-1.32228	-1.13535	-1.38925	-2.25405	-2.54449	-2.24598	-4.02089	-5.0989	-5.094	-2.33736	-2.37438	-2.01418	-1.28286	-0.656362	-0.668626	-1.66433	-1.878	-1.7837	-2.22183	-1.43482	-1.17142	-0.7599	-0.726441	-0.737281
Ecoli_contig00012_25898_26545	Glutaredoxin 2	Glutaredoxin	-2.92885	-2.88995	-2.76714	-5.50712	-4.39169	-4.05714	-4.71117	-4.70209	-4.46449	-5.95184	-5.02856	-4.82542	-4.7869	-4.67806	-4.64978	-4.24815	-4.10432	-4.1358	-4.60705	-4.55543	-4.69088	-6.41299	-5.99224	-5.94476	-5.27503	-5.71591	-5.18627	-4.13541	-4.15443	-4.22226	-5.26089	-4.47777	-4.53558	-4.69859	-5.15191	-5.09176	-4.15632	-4.07914	-4.05383
Ecoli_contig00010_26964_27467	Non-specific DNA-binding protein Dps / Iron-binding ferritin-like antioxidant protein / Ferroxidase (EC 1.16.3.1)		1.02087	0.887188	0.880825	-0.0510003	0.0284259	-0.0549857	-1.12214	-0.987101	-1.00469	-2.18712	-2.07619	-2.0635	-0.232585	-0.172389	-0.0735056	-0.351174	-0.427139	-0.380311	-1.43519	-1.1006	-1.13823	-3.98743	-3.49221	-3.71559	-2.00732	-1.82722	-1.72511	-0.0300059	-0.161366	-0.108859	-0.151156	-0.392494	-0.308793	-0.541789	-0.544628	-0.548867	0.495931	0.299087	0.379996
Ecoli_contig00069_85_366	hypothetical protein		0.80124	0.861873	0.72923	-0.97586	-0.922425	-1.18569	-1.12153	-1.03226	-1.1517	-1.4908	-1.48216	-1.43015	-1.1372	-1.07716	-1.13052	-0.647199	-0.485492	-0.635776	-0.988701	-0.847682	-1.09778	-1.57602	-1.61438	-1.86217	-1.3493	-1.00135	-0.874118	-0.976688	-0.6023	-0.418533	-0.848081	-0.587613	-0.793806	-0.777628	-0.841037	-0.924846	-0.710476	-0.790904	-0.560157
Ecoli_contig00029_32534_33202	Uncharacterized membrane lipoprotein clustered with tellurite resistance proteins TehA/TehB		-4.78995	-4.38516	-4.29498	-5.53046	-5.00276	-5.00565	-6.479	-6.76453	-6.64673	-7.24041		-7.32634	-5.74795	-6.11827	-5.90132	-6.34717	-5.8268	-6.49367	-6.45294	-6.74765	-7.1763	-7.2019	-7.11842	-8.56928	-6.80028	-6.84782	-6.62507	-5.74992	-5.39615	-6.8502	-6.95323	-6.09345	-6.33339	-6.21206	-5.64038	-6.33167	-4.69535	-4.35409	-4.34258
Ecoli_contig00040_5204_6427	Phosphopentomutase (EC 5.4.2.7)	Pentose phosphate pathway	-1.81839	-1.86124	-1.85016	-2.96745	-3.08098	-2.91288	-3.64291	-3.75369	-3.54266	-3.98416	-4.20181	-4.01402	-3.3802	-3.4171	-3.25351	-3.14584	-3.26131	-3.02562	-3.84435	-3.94214	-3.96505	-4.88259	-4.56403	-5.28806	-4.41115	-4.01004	-3.85807	-2.98889	-3.04774	-2.98779	-3.29385	-3.37009	-3.55069	-3.46928	-3.5249	-3.51724	-2.84192	-2.72951	-2.74609
Ecoli_contig00008_136790_137341	Glutathione peroxidase (EC 1.11.1.9)	Glutaredoxin	-3.48748	-2.89805	-3.04717	-4.56373	-4.41988	-4.51091	-4.7761	-4.85551	-4.78118	-6.08513	-4.79967	-5.29255	-4.72399	-4.99426	-5.15499	-4.42747	-4.55359	-4.59532	-4.7871	-4.88234	-4.92772	-5.80516	-5.70869	-5.68677	-5.39306	-5.33741	-5.67183	-4.28072	-4.2201	-4.56851	-4.66971	-5.01338	-5.11223	-4.29756	-4.52685	-4.78864	-3.97875	-3.74292	-3.83852
Ecoli_contig00017_21328_22068	Protein of unknown function DUF541		-2.74988	-3.29082	-3.63963	-4.81062	-4.49729	-4.47907	-4.92967	-4.93966	-5.1471	-5.49205	-5.51716	-5.15648	-5.45565	-4.75949	-4.68329	-4.80818	-4.86527	-5.14761	-5.52555	-5.43549	-5.31538	-5.60724	-5.62493	-5.43102	-5.16212	-4.54429	-5.4755	-4.53107	-4.11946	-4.19621	-4.05618	-4.57259	-4.43973	-4.50755	-4.57759	-4.64674	-4.35846	-4.06232	-4.24125
Ecoli_contig00091_1340_2665	"Putative Dihydrolipoamide dehydrogenase (EC 1.8.1.4); Mercuric ion reductase (EC 1.16.1.1); PF00070 family, FAD-dependent NAD(P)-disulphide oxidoreductase"	Glycolysis / Gluconeogenesis; Citrate cycle (TCA cycle)	-4.63306	-4.30686	-4.37379	-4.79804	-5.04444	-4.93074	-6.83862		-7.47361				-5.4807	-5.07502	-5.36377	-5.8673	-6.7737	-7.15915	-5.85481	-7.14515	-6.86945				-6.52717	-7.25814	-6.18794	-6.67495	-5.92307	-6.34885	-7.17351	-7.00712	-6.27059	-6.07121	-5.84575	-5.89883	-4.58891	-4.43088	-4.41509
Ecoli_contig00010_81701_82432	"Arginine ABC transporter, periplasmic arginine-binding protein ArtI"	Transporter	-3.15192	-3.32542	-3.34296		-4.3243	-4.22901	-5.31553	-5.11021	-5.64071	-6.78307	-5.94015	-5.68579	-4.77267	-5.17714	-5.21531	-4.20324	-5.01458	-3.64345	-5.48293	-5.75042	-5.3956	-6.752			-5.57325	-5.55521	-5.3849	-4.26475	-4.07638	-4.24544	-4.42427	-4.58719	-4.3827	-4.5134	-4.37012	-4.72132	-3.40162	-3.34428	-3.51894
Ecoli_contig00001_223263_224090	"Methylglyoxal reductase, acetol producing (EC 1.1.1.-) / 2,5-diketo-D-gluconate reductase A (EC 1.1.1.274)"	Oxidoreductases	-3.2441	-3.63638	-3.35575	-4.49155	-4.49491	-4.51749	-5.58547	-5.43951	-5.19586	-6.96865	-6.40924	-6.39417	-4.99047	-5.17598	-4.98253	-4.2628	-4.55476	-4.75052	-5.33068	-5.0098	-4.57056	-7.01053	-5.79312		-5.75194	-5.43823	-5.22373	-4.32499	-4.29376	-4.63941	-4.31966	-4.30228	-4.20789	-4.64725	-4.50506	-4.47514	-3.96278	-3.63425	-3.56868
Ecoli_contig00087_3350_3976	Nicotinamidase family protein YcaC		-3.21256	-2.88669	-2.72789	-4.41951	-3.61085	-3.68632	-4.91943	-5.43437	-5.40767			-8.05668	-4.72276	-4.08869	-4.39597	-5.20322	-4.00002	-3.94015	-5.70587	-4.6597	-5.21128				-4.37645	-3.98947	-4.20935	-3.82174	-4.36049	-3.86853	-4.29901	-4.07804	-3.978	-4.3557	-4.34078	-4.7272	-3.88746	-3.23772	-3.15598
Ecoli_contig00018_24926_25177	Glutaredoxin 3 (Grx3)	Glutaredoxin	-2.26366	-1.99937	-2.12172	-3.39225	-3.83834	-3.75377	-3.56641	-3.81895	-3.76222	-3.94916	-4.38744	-3.82906	-3.93929	-3.68043	-3.59175	-3.43784	-3.72919	-3.23577	-3.73444	-3.40511	-3.54628	-4.38173	-4.30376	-4.308	-3.84409	-3.60555	-3.79326	-3.22769	-3.09989	-3.0708	-4.12642	-3.13794	-3.11706	-3.2552	-3.41226	-3.23574	-3.11939	-3.173	-3.45736
Ecoli_contig00036_17112_18107	6-phosphogluconolactonase (EC 3.1.1.31)	Pentose phosphate pathway	-3.03279	-3.45663	-2.89437	-4.07175	-4.33345	-4.24374	-5.02388	-4.89757	-4.6602	-4.86576	-5.42144	-4.98715	-4.30813	-5.10205	-4.62908	-4.67796	-4.93838	-4.42722	-4.81022	-4.71783	-5.07208	-6.16475	-5.38021	-5.55836	-5.11098	-4.70242	-5.0459	-3.70667	-3.80728	-4.05792	-4.03097	-4.22479	-3.73462	-4.32787	-4.12472	-4.20029	-4.00378	-3.6212	-3.59063
Ecoli_contig00055_3042_3557	S-ribosylhomocysteine lyase (EC 4.4.1.21) / Autoinducer-2 production protein LuxS		-0.112586	0.0936638	0.0408664	-1.10067	-1.01816	-1.04652	-1.40435	-1.40515	-1.43936	-1.48768	-1.71255	-1.63956	-1.23607	-1.27548	-1.41349	-1.64258	-1.92579	-1.88114	-1.53491	-1.45106	-1.65005	-2.06267	-1.93517	-2.1371	-1.57773	-1.55987	-1.7484	-1.04288	-1.1395	-1.20046	-1.26034	-1.34431	-1.20772	-1.35074	-1.354	-1.32452	-1.04925	-1.11566	-1.03233
Ecoli_contig00010_83396_83911	probable lipoprotein		-3.21664	-3.21143	-2.94671	-3.85039	-4.10885	-3.4719	-4.53489	-4.76693	-4.26108	-5.59398	-5.5436	-5.49866	-4.49441	-4.04644	-4.64489	-4.3397	-4.1691	-4.35763	-4.74305	-4.54591	-5.1359	-5.85271		-5.44737	-4.89424	-4.61548	-4.75125	-3.93458	-3.82	-3.616	-4.55402	-4.80625	-4.47	-4.51447	-4.36029	-4.17613	-3.59615	-3.16931	-3.37829
Ecoli_contig00028_9339_9539	FIG00639395: hypothetical protein		-4.71109	-4.26956	-4.05791	-5.16358	-5.46102	-5.50257	-5.1861	-5.11829	-5.21625	-5.75204	-5.81061	-6.12554	-5.27215	-5.98586	-5.83342	-5.96375	-6.138	-6.09742	-5.13223	-5.50841	-5.14492	-6.45133	-6.81301	-6.80498	-6.03535	-5.65099	-5.61549	-5.45398	-5.18265	-5.37274	-4.9863	-5.59011	-6.0341	-5.26418	-5.69524	-5.52567	-5.50579	-5.42739	-5.35365
Ecoli_contig00040_38339_40255	Chaperone protein DnaK	chaperone	0.924138	0.745091	0.663962	-0.136777	-0.191091	-0.235018	-0.547964	-0.469509	-0.472745	-0.207164	-0.370942	-0.321	-0.344508	-0.425423	-0.368715	-0.657759	-0.639258	-0.673151	-1.03716	-0.945785	-1.1233	-0.754514	-0.718146	-0.770298	-0.740089	-0.688272	-0.691903	-0.32726	-0.366789	-0.36965	-0.235083	-0.528579	-0.432639	-0.551342	-0.471789	-0.513393	-0.277317	-0.365429	-0.39703
Ecoli_contig00022_15245_15592	hypothetical protein		-6.49314	-6.01315	-6.05627	-7.79629	-7.14683	-7.00685	-7.15052	-7.38518	-7.41566	-6.87595	-7.97513	-7.61823	-7.48	-7.27856	-7.82179	-7.37719	-7.67398	-7.65244	-7.47777	-7.44326	-7.60695	-7.00888	-7.72695	-7.2677	-7.27963	-7.83237	-7.51845	-7.52419	-7.11654	-7.21171	-7.148	-7.35522	-7.64412	-7.34393	-7.20214	-7.66274	-8.876	-7.53797	-7.60215
Ecoli_contig00070_10744_11364	YciO family		-3.03445	-2.99331	-2.97876	-4.01505	-4.0836	-4.12097	-4.48771	-4.36298	-4.18565	-4.28516	-4.35532	-4.21291	-4.23039	-4.25184	-4.77341	-5.28977	-4.59915	-4.27215	-4.60053	-5.03444	-4.8331	-4.49675	-4.67075	-4.54542	-4.8437	-4.39529	-4.41472	-3.92714	-3.95014	-3.91545	-3.77773	-4.05559	-3.73662	-4.17386	-3.75921	-3.70098	-3.50543	-3.39463	-3.60308
Ecoli_contig00017_36865_37785	Agmatinase (EC 3.5.3.11)	Arginine and proline metabolism	-2.86074	-2.9133	-2.69021	-3.88081	-3.47507	-3.71405	-4.18729	-4.3301	-4.09468	-4.10178	-4.29265	-4.02046	-3.46995	-3.94781	-3.67228	-3.75584	-4.37666	-3.8894	-4.68236	-3.96156	-4.24481	-5.04975	-4.51888	-4.70226	-4.24902	-4.35533	-4.64555	-3.47134	-3.45761	-3.61678	-3.29379	-3.22444	-3.51819	-4.02482	-3.86402	-3.89701	-3.56617	-3.34556	-4.03453
Ecoli_contig00019_14091_14573	Uncharacterized protein YbeL / FIG002095: hypothetical protein		-4.79503	-4.10551	-4.3265	-5.58111	-4.99762	-5.88834	-5.98962	-5.50433	-6.05032	-6.28339	-6.78984	-5.83254	-5.76595	-6.14636	-5.94875	-5.04249	-5.06223	-4.87219	-6.04593	-5.49762	-5.36264	-6.87196	-5.99323	-6.8477	-5.9651	-6.9172	-5.58855	-5.01725	-4.95917	-4.85702	-4.13841	-5.00095	-4.43552	-5.15208	-4.79602	-4.95108	-5.0369	-5.45723	-4.79263
Ecoli_contig00039_29914_30978	Outer membrane protein A precursor		-0.332441	-0.344021	-0.260483	-1.05191	-0.933788	-0.878757	-1.84664	-1.76706	-1.58216	-2.3851	-2.54449	-2.42365	-1.09874	-1.11108	-1.10867	-0.846419	-0.760947	-0.792943	-0.801049	-0.756812	-0.898358	-1.36517	-1.43076	-1.23444	-1.43581	-1.11504	-1.16522	-1.63491	-1.76681	-1.56826	-1.8526	-2.11223	-2.01737	-1.44686	-1.77718	-1.72844	-1.00415	-0.882847	-0.811304
Ecoli_contig00018_10600_10809	Putative cytoplasmic protein		-2.68668	-2.36869	-4.14641	-4.41672	-3.54826	-4.15286	-4.17528	-5.42837	-4.50522	-4.06662	-4.32174	-4.39344	-4.09322	-4.95437	-3.69166	-3.4999	-3.26087	-3.32264	-3.57968	-4.01711	-3.84863	-4.65186	-4.5826	-4.33769	-4.1434	-4.19055	-4.63245	-3.40998	-3.40563	-4.60326	-4.02167	-3.8414	-4.54621	-3.96745	-2.9153	-4.6744	-3.71959	-3.82378	-4.22059
Ecoli_contig00039_21632_22045	"Succinyl-CoA synthetase, alpha subunit-related enzymes"	Citrate cycle (TCA cycle)	-4.1589	-3.52942	-3.50802	-3.88689	-3.99164	-4.19658	-4.74869	-4.87148	-4.8258	-5.30439	-5.19472	-5.05653	-6.27795	-4.73472	-4.98536	-4.74982	-4.70579	-4.951	-5.29785	-4.89762	-5.02039	-5.55215	-5.31368	-5.29297	-5.22734	-5.05946	-4.68068	-4.24606	-3.99221	-4.25839	-4.94904	-4.28143	-4.44726	-4.43085	-4.40499	-4.45922	-4.43377	-3.84883	-4.13351
Ecoli_contig00018_59647_59922	DNA-directed RNA polymerase omega subunit (EC 2.7.7.6)	DNA binding	-2.68367	-2.45576	-2.49635	-3.10309	-3.10639	-3.26227	-3.03401	-3.23214	-3.66479	-3.51066	-3.71019	-4.06909	-3.72394	-3.63735	-3.71329	-3.64857	-3.49139	-3.41054	-3.5462	-3.48278	-3.76924	-3.79762	-3.66135	-3.86245	-4.38667	-3.5303	-3.77247	-3.51527	-3.60662	-3.79556	-2.87553	-3.60845	-3.13172	-3.55361	-3.34199	-2.91838	-3.86415	-3.24577	-3.44366
Ecoli_contig00058_19752_20045	Heat shock protein 60 family co-chaperone GroES		1.39319	1.17297	1.18095	0.368946	0.4864	0.490527	0.262656	0.3237	0.639634	0.816932	0.761193	0.606775	0.210191	0.236129	0.498218	0.245002	-0.0583709	0.150797	-0.0829036	0.0208873	-0.0891009	0.348931	0.131231	0.278999	0.188202	-0.15061	0.0851478	0.385357	0.435767	0.620994	0.332812	0.105347	0.329004	-0.0561604	0.195019	0.238361	0.57141	0.315355	0.340059
Ecoli_contig00040_24114_24830	Aerobic respiration control protein arcA		-1.83526	-1.80277	-1.85961	-2.49222	-2.48267	-2.4374	-2.59332	-2.73534	-2.66876	-2.88627	-3.10097	-2.77127	-2.45599	-2.52544	-2.65954	-2.79262	-2.72368	-2.76714	-2.713	-2.73567	-2.79743	-2.73293	-2.92053	-2.72248	-4.14765	-4.09087	-3.915	-2.48227	-2.70139	-2.90204	-2.37794	-2.14624	-2.41547	-2.15435	-2.01714	-2.53631	-2.94094	-2.90453	-3.06055
Ecoli_contig00008_135347_135646	Integration host factor alpha subunit		-1.36947	-1.17983	-1.50074	-1.90691	-2.19843	-2.34521	-2.59189	-2.90509	-2.12527	-1.99765	-2.52193	-3.0695	-2.30073	-2.54511	-2.68424	-1.85863	-1.77868	-2.74726	-2.55482	-2.70032	-2.52104	-2.5029	-2.6419	-2.67118	-2.23005	-2.42621	-2.50301	-1.98593	-1.98242	-1.89043	-1.76613	-2.21459	-2.09179	-1.83429	-2.24494	-1.95986	-1.62918	-2.08198	-1.84278
Ecoli_contig00004_10511_11020	"PTS system, glucose-specific IIA component (EC 2.7.1.69)"	Glycolysis / Gluconeogenesis	0.408766	0.450449	0.418376	-0.323778	-0.298628	-0.32717	-0.567885	-0.432767	-0.474147	-0.74145	-0.727567	-0.538201	-0.606229	-0.591022	-0.597537	-0.156016	-0.219942	-0.193109	-0.380999	-0.398281	-0.338552	-0.755338	-0.85507	-0.896927	-0.806613	-0.716291	-0.871387	-0.465937	-0.301155	-0.316183	-0.339371	-0.442568	-0.661303	-0.368792	-0.177337	-0.417673	-0.154448	-0.114823	-0.107605
Ecoli_contig00017_55807_56133	FIG002060: uncharacterized protein YggL		-4.51555	-4.42174	-4.33169	-4.88423	-4.87504	-4.89109	-4.76746	-4.92025	-4.85456	-6.12336	-5.47021	-5.78005	-5.26558	-5.03712	-5.34364	-4.98244	-5.10554	-5.00949	-5.32424	-5.18276	-5.37309	-5.98174	-6.19391	-5.9189	-5.34119	-5.33243	-5.35787	-5.03398	-4.90394	-5.16635	-6.11788	-5.3208	-5.15026		-4.73496	-4.71011	-5.53297	-6.00995	-5.47345
Ecoli_contig00004_124412_124747	"Ferredoxin, 2Fe-2S"		-3.67411	-3.56241	-3.97671	-4.45452	-4.65013	-5.0664	-4.62335	-4.41402	-4.52029	-4.86338	-4.94634	-4.73332	-4.94152	-4.24927	-4.97211	-4.77969	-4.82267	-5.37129	-4.50395	-4.30696	-4.3868	-4.47816	-4.746	-4.33237	-4.5314	-4.14655	-4.12506	-4.32074	-4.40998	-4.1088	-4.13518	-4.47278	-3.94725	-4.694	-4.26233	-4.4033	-4.60028	-4.90972	-5.10827
Ecoli_contig00003_106892_107383	FIG001943: hypothetical protein YajQ		-2.16068	-2.32886	-2.34416	-3.02925	-2.94856	-2.94687	-2.97163	-2.95925	-2.95426	-3.06714	-3.0979	-2.97769	-3.17273	-3.03212	-3.30704	-3.08705	-2.92263	-2.91521	-2.95236	-3.23368	-2.88869	-2.99695	-3.36737	-3.17884	-2.98833	-3.00522	-3.01722	-3.51333	-3.03251	-2.86213	-3.04308	-2.86864	-2.69667	-3.41258	-3.18196	-3.43394	-3.29982	-2.96559	-3.07898
Ecoli_contig00041_36179_36688	Peptide deformylase (EC 3.5.1.88)	Hydrolases	-3.84178	-3.92518	-3.90416	-4.38224	-4.48345	-4.54215	-4.77225	-4.93161	-4.84114	-4.65656	-4.723	-4.70282	-4.99149	-4.82304	-4.80785	-4.05939	-3.96937	-4.32795	-4.31998	-4.46196	-4.83932	-4.86089	-5.26362	-5.8931	-4.91027	-4.77479	-4.47687	-4.64453	-4.41826	-4.54386	-5.10271	-4.29719	-4.35166	-4.95164	-4.89411	-4.88552	-4.14777	-4.48792	-4.45482
Ecoli_contig00055_19384_19788	DNA-binding protein H-NS	DNA binding	-4.02279	-4.29182	-4.72712	-5.04501	-5.75332	-5.56383	-4.99199	-4.96933	-4.92216	-4.75217	-5.25039	-5.32774	-5.00738	-5.3638	-5.33371	-5.04563	-4.97648	-4.70338	-4.76094	-4.29141	-4.46207	-5.20866	-5.13481	-4.87284	-5.13722	-4.99935	-6.20535	-5.22881	-5.15664	-5.01506	-4.77888	-4.89307	-5.26862	-5.02259	-4.73772	-5.07373	-5.28875	-6.10139	-5.7307
Ecoli_contig00076_4276_4527	Protein yciN		-4.09784	-4.49335	-4.59077	-5.14722	-5.50061	-5.48904	-5.86261	-4.74303	-5.2896	-4.40621	-4.76015	-4.93461	-5.8498	-5.32106	-5.08634			-4.58422	-5.31889	-4.84011	-5.74386	-5.57866	-5.27727	-5.21732	-5.89716		-5.9638	-5.10226	-5.34108	-5.91251	-4.6275	-5.17695	-4.81339	-4.81121	-5.29209	-4.7946	-4.53485	-4.59591	-4.36577
Ecoli_contig00006_129169_129741	Peptidyl-prolyl cis-trans isomerase ppiA precursor (EC 5.2.1.8)		-3.58515	-3.41804	-3.53414	-4.24686	-4.33202	-4.25327	-4.33244	-3.96596	-3.9797	-3.52371	-3.88577	-3.70931	-4.67464	-4.53206	-4.22407	-4.14143	-4.23322	-4.78254	-3.79311	-4.28037	-4.02332	-4.32213	-4.73882	-5.10545	-4.69945	-4.61354	-4.53618	-4.74818	-4.34452	-4.87227	-4.16169	-3.91448	-3.96093	-3.62935	-3.67416	-3.97295	-4.39715	-4.14386	-4.27489
Ecoli_contig00021_674_859	Carbon storage regulator		-2.68774	-3.02835	-2.72974	-2.80024	-3.28473	-3.37804	-3.85462	-2.84209	-3.20666	-4.46629	-4.28546	-3.79567	-3.93306	-3.23592	-3.54755	-3.3015	-3.94254	-3.00514	-3.10846	-3.48413	-3.1627	-3.65891	-3.19644	-3.35358	-3.30328	-3.73762	-3.4507	-3.82847	-3.19655	-3.2073	-3.64022	-4.2664	-4.10442	-3.3092	-3.40489	-3.45989	-3.72383	-3.7851	-4.06243
Ecoli_contig00010_110642_111607	Thioredoxin reductase (EC 1.8.1.9)	Pyrimidine metabolism	-3.63276	-4.35817	-3.36907	-3.05052	-3.80091	-3.82855	-2.61384	-2.76117	-2.87918	-2.69949	-2.49117	-2.46014	-3.13189	-2.87991	-3.06382	-3.17109	-3.51941	-3.47009	-2.70271	-3.28927	-2.8577	-3.4942	-3.28163	-3.29296	-2.47516	-3.14872	-2.84891	-3.22436	-3.24384	-3.46658	-3.02508	-2.81944	-2.79944	-2.95246	-3.53135	-2.83934	-3.21196	-3.07793	-3.02564
Ecoli_contig00002_70478_71362	Cytidine deaminase (EC 3.5.4.5)	Pyrimidine metabolism	-11.0808	-10.3202	-10.3952	-9.94568	-10.3434	-10.093	-10.4846	-10.7516	-10.078	-11.1344	-10.0162	-10.3967	-9.55631	-9.68742	-9.96176	-9.54204	-9.60215	-9.66478	-9.92415	-9.72586		-9.74404	-9.49239	-9.37018	-9.57334	-9.58559	-8.97533	-9.69006	-9.48292	-9.33222	-9.87284	-9.64744	-10.2095	-10.1863	-10.3807	-9.48696	-9.78499	-10.0593	-9.92941
Ecoli_contig00012_51248_52201	"3-oxoacyl-[acyl-carrier-protein] synthase, KASIII (EC 2.3.1.41)"	Fatty acid biosynthesis (Biotin metabolism)	-5.20805	-4.77404	-4.73361	-4.4061	-4.12857	-4.15043	-3.65368	-3.89113	-3.73186	-4.42192	-4.34587	-4.51538	-4.18696	-3.69153	-3.82504	-4.29464	-4.39585	-3.97481	-3.99824	-3.44391	-4.06154	-4.39037	-3.99445	-4.04255	-3.95253	-3.98708	-4.0412	-4.83101	-4.41392	-4.14102	-4.54995	-4.1691	-4.25826	-4.91964	-4.1952	-4.22523	-4.52529	-4.23682	-4.32197
Ecoli_contig00004_7086_8057	Cysteine synthase (EC 2.5.1.47)	Cysteine and methionine metabolism	-0.808244	-0.912599	-0.861163	-0.357153	-0.382374	-0.372025	-0.312464	-0.326229	-0.342633	-0.132926	-0.241156	-0.26674	0.410517	0.410241	0.253014	-0.382909	-0.354957	-0.38653	0.414283	0.326751	0.181088	-0.39243	-0.529093	-0.481451	-0.323903	-0.303147	-0.216865	-0.326634	-0.376575	-0.395677	0.46778	0.569532	0.573106	-0.460787	-0.490139	-0.541977	0.126792	0.139695	0.170419
Ecoli_contig00046_20883_21671	Enoyl-[acyl-carrier-protein] reductase [NADH] (EC 1.3.1.9)	Citrate cycle (TCA cycle)	-3.88314	-4.00592	-4.16167	-3.08544	-3.2091	-3.19596	-2.90023	-3.04718	-3.15989	-2.99741	-3.35855	-3.1656	-3.03641	-3.17673	-3.17431	-3.5769	-3.86092	-3.65656	-3.5869	-3.81051	-3.52558	-3.53362	-3.50456	-3.49233	-3.2373	-3.32504	-3.27765	-3.26009	-3.20982	-3.52918	-3.21731	-3.25131	-3.14346	-2.95062	-2.97075	-3.10049	-3.12169	-3.12233	-3.19408
Ecoli_contig00013_1438_2079	4-Hydroxy-2-oxoglutarate aldolase (EC 4.1.3.16) / 2-dehydro-3-deoxyphosphogluconate aldolase (EC 4.1.2.14)	Arginine and proline metabolism	-5.56367	-5.04326	-5.12714	-4.66776	-4.56601	-4.61395	-4.08015	-4.11952	-4.12361	-4.24414	-4.29727	-4.0982	-4.52886	-4.40054	-4.44189	-4.44172	-5.13689	-4.42435	-4.3788	-4.60348	-4.2638	-4.56258	-4.83753	-4.63763	-4.38727	-4.62283	-4.53748	-4.39362	-4.52856	-4.57026	-4.24079	-4.57297	-4.48681	-4.6224	-4.45495	-4.58548	-4.45046	-4.63397	-4.60971
Ecoli_contig00040_13434_15101	"ABC transporter, ATP-binding protein"	Transporter	-5.70762	-5.54765	-5.47486	-4.85754	-4.69522	-4.71123	-4.69618	-4.73883	-4.62646	-5.04835	-4.87302	-5.08085	-4.81447	-4.86263	-4.98458	-4.81811	-5.20572	-4.81999	-4.77272	-4.63551	-4.9678	-5.05929	-5.13093	-5.00998	-4.8988	-4.81177	-4.82785	-4.69932	-4.64579	-4.70156	-4.45306	-4.72127	-4.57987	-4.65593	-4.5153	-4.77356	-4.70543	-4.78152	-4.80997
Ecoli_contig00079_5225_5491	Cell division topological specificity factor MinE		-3.89682	-3.79316	-4.15018	-3.49929	-3.47341	-3.30111	-2.83961	-2.95298	-2.70189	-2.69657	-2.86529	-2.73732	-3.72529	-3.21608	-3.39614	-3.08808	-3.56517	-3.01541	-3.48201	-2.88748	-3.41145	-2.87877	-2.9927	-3.54058	-2.91878	-3.26945	-2.91304	-3.25531	-3.31835	-3.26712	-3.26518	-2.75641	-2.84973	-3.41099	-3.11078	-3.07502	-3.39389	-3.17396	-3.34807
Ecoli_contig00022_1882_2316	Transcriptional regulator SlyA	Transcription Regulator	-7.24869	-6.74228	-6.66345	-6.72799	-6.63728	-6.7312	-6.02564	-6.14382	-6.04725	-5.76972	-5.74674	-5.95444	-6.1448	-6.50642	-6.56745	-6.0665	-5.76275	-6.22442	-5.75412	-5.66303	-5.94551	-5.50984	-5.90467	-5.74137	-6.21124	-5.934	-6.14227	-6.22228	-6.31741	-6.63624	-5.59044	-5.44265	-5.34273	-5.97085	-6.0448	-6.00724	-6.8335	-6.44557	-6.55038
Ecoli_contig00067_9196_9813	2-dehydro-3-deoxyphosphogalactonate aldolase (EC 4.1.2.21)	Galactose metabolism	-2.9487	-2.75778	-2.68057	-1.93274	-2.05939	-2.13904	-2.12816	-2.26064	-2.21828	-1.67578	-1.73179	-1.95315	-1.89462	-2.10148	-2.15787	-1.90653	-1.87359	-1.98085	-1.82774	-1.91556	-2.04995	-2.08911	-2.206	-2.13347	-2.1594	-2.18713	-2.18307	-1.85737	-1.83741	-1.89844	-2.18479	-1.93051	-2.10779	-1.74534	-1.79708	-1.93038	-1.89153	-1.98632	-2.02852
Ecoli_contig00007_128045_128839	3-methyl-2-oxobutanoate hydroxymethyltransferase (EC 2.1.2.11)	Pantothenate and CoA biosynthesis	-5.65872	-5.53975	-5.53198	-4.93102	-4.86811	-4.89031	-4.20877	-4.61521	-4.40345	-4.26019	-4.34713	-4.51937	-4.67953	-4.3838	-4.83681	-4.88186	-5.3473	-5.63577	-5.60658	-5.86995	-6.15701	-5.06961	-4.73483	-4.96662	-4.53071	-4.71227	-5.00577	-4.72403	-4.38036	-4.89464	-4.30236	-3.85723	-4.51955	-4.28613	-4.30891	-4.24652	-4.66691	-4.67811	-4.70142
Ecoli_contig00011_65794_67014	"3-oxoacyl-[acyl-carrier-protein] synthase, KASI (EC 2.3.1.41)"	Fatty acid biosynthesis (Biotin metabolism)	-3.13794	-3.44699	-3.55826	-2.6182	-2.75749	-2.56222	-2.49089	-2.39678	-2.49711	-2.42175	-2.53607	-2.65002	-2.41578	-2.52544	-2.58955	-2.78078	-2.87617	-2.88652	-2.76016	-2.4006	-2.4926	-2.68729	-2.79205	-2.68767	-2.62675	-2.54573	-2.52323	-2.31776	-2.53161	-2.52166	-2.19006	-2.64601	-2.41306	-2.24914	-2.38195	-2.57392	-2.42753	-2.59711	-2.39802
Ecoli_contig00022_16869_17450	Superoxide dismutase [Fe] (EC 1.15.1.1)	nickel superoxide dismutase	-1.37784	-1.25667	-1.17566	-0.535964	-0.449217	-0.429637	-0.460314	-0.34272	-0.414468	-0.357267	-0.568885	-0.27019	-0.23135	-0.304174	-0.263589	-0.339249	-0.315864	-0.489727	0.0531642	0.113907	0.0434892	-0.0394245	-0.166595	-0.0755638	-0.144004	0.0296352	0.018775	-0.765795	-0.845742	-0.806522	-0.655043	-0.604366	-0.783509	-0.539656	-0.628545	-0.716624	-0.657804	-0.696923	-0.597425
Ecoli_contig00010_25814_26560	"Glutamine ABC transporter, periplasmic glutamine-binding protein (TC 3.A.1.3.2)"	Transporter	-1.60499	-1.67228	-1.62804	-0.871849	-0.917865	-0.922417	-0.825651	-0.849695	-0.822643	-0.286894	-0.314876	-0.445518	-0.937171	-1.01573	-1.1753	-0.6759	-0.643266	-0.674269	-0.786968	-0.799091	-0.900025	-0.779774	-0.717576	-1.0234	-0.676234	-0.700035	-0.664324	-0.782367	-0.850295	-0.857016	-0.643766	-0.471662	-0.438307	-0.686669	-0.786977	-0.902449	-0.878216	-0.696735	-0.814681
Ecoli_contig00049_16500_18140	Phosphoglucomutase (EC 5.4.2.2)	Glycolysis / Gluconeogenesis	-4.46324	-4.02672	-4.07738	-3.33256	-3.24669	-3.14162	-3.30407	-3.49407	-3.32857	-3.98313	-4.05994	-3.85955	-3.14151	-2.80794	-3.08575	-3.37286	-3.54684	-3.61298	-2.87188	-3.06291	-3.3632	-2.81528	-2.85343	-2.96975	-3.15195	-2.92646	-2.79983	-3.5049	-3.21644	-3.4568	-3.79421	-3.83153	-3.782	-3.05286	-3.00173	-2.9007	-3.4513	-3.05289	-3.1285
Ecoli_contig00009_92956_94254	Adenylosuccinate synthetase (EC 6.3.4.4)	Alanine, aspartate and glutamate metabolism	-4.35871	-4.57109	-4.69172	-3.47995	-3.5005	-3.51592	-3.56498	-3.65309	-3.77563	-4.30107	-4.39153	-4.35591	-3.19871	-3.56364	-3.46397	-3.5233	-3.56175	-3.82068	-3.33732	-3.51031	-3.40553	-3.73103	-3.87444	-3.98093	-3.71398	-3.47932	-3.45964	-3.59222	-3.76477	-3.63936	-3.56265	-3.82548	-3.59217	-3.21916	-3.26732	-3.46708	-3.28923	-3.78745	-3.54588
Ecoli_contig00025_44742_45692	Universal stress protein E	Universal Stress Protein	-4.86336	-4.54216	-4.6459	-3.69403	-3.87476	-3.85152	-3.86788	-3.99198	-3.98011	-4.26132	-4.24523	-4.23103	-3.67056	-3.53633	-3.75154	-3.73843	-3.54977	-3.80953	-3.86045	-3.57923	-3.91786	-3.3108	-3.49067	-3.54399	-3.57816	-3.44628	-3.47963	-3.81414	-3.71772	-4.03108	-3.83259	-3.73524	-4.0977	-3.78875	-3.44251	-3.55556	-3.75201	-3.74594	-3.74641
Ecoli_contig00001_224195_225358	NADPH-dependent broad range aldehyde dehydrogenase YqhD		-8.14514	-6.61707	-6.48897	-6.74822	-6.02066	-6.6435	-5.77721	-6.04937	-6.64053	-6.26266	-5.10042	-6.25054	-7.3027	-5.79635	-5.82643	-6.26548	-5.6259	-6.56076	-5.4238	-5.81161	-5.77136	-5.49264	-6.27517	-5.88839	-6.4062	-6.36878	-5.76316	-6.13671	-6.7284			-6.62334	-6.36483	-5.344	-5.9158	-6.53532	-6.40104	-5.99166	-6.5878
Ecoli_contig00043_300_1154	2-Keto-3-deoxy-D-manno-octulosonate-8-phosphate synthase (EC 2.5.1.55)	Lipopolysaccharide biosynthesis	-3.01762	-3.44557	-3.33813	-2.56754	-2.57138	-2.62445	-2.25427	-2.21506	-2.15849	-2.19054	-2.40144	-2.37355	-2.18392	-2.13339	-2.35284	-2.3775	-2.22029	-2.26237	-2.08367	-2.19749	-2.25484	-2.48222	-2.35517	-2.50401	-2.20233	-2.13019	-2.05466	-2.18553	-2.21089	-2.42777	-2.46783	-2.16817	-2.38041	-2.15495	-2.14723	-2.14233	-2.59059	-2.62623	-2.55124
Ecoli_contig00079_4409_5221	Septum site-determining protein MinD		-4.36165	-4.01752	-4.00002	-3.0358	-3.02919	-3.18331	-2.84277	-2.78151	-2.93618	-2.69308	-2.8326	-3.04471	-3.01391	-3.32247	-3.02595	-2.91493	-3.42161	-2.85283	-2.71889	-3.5876	-3.61276	-3.27307	-2.83903	-3.38354	-2.83538	-3.04059	-3.25689	-2.87924	-3.03179	-2.877	-3.31416	-3.06512	-3.5451	-3.79051	-3.24521	-3.02601	-3.65073	-3.58749	-3.51312
Ecoli_contig00011_79636_80418	Lysine-arginine-ornithine-binding periplasmic protein precursor (TC 3.A.1.3.1)	Transporter	-3.95337	-4.41838	-3.97938	-3.15131	-2.90604	-3.14285	-3.53785	-3.15926	-3.14701	-2.48809	-2.61597	-2.45372	-3.29714	-3.40073	-3.52353	-3.26212	-3.36164	-3.27795	-3.61681	-3.56049	-3.6098	-3.47021	-3.35794	-3.56525	-3.19303	-2.87737	-2.96534	-3.00101	-2.94061	-2.85792	-3.27418	-3.22363	-3.16375	-3.4103	-3.32951	-3.31015	-2.34223	-2.30953	-2.26073
Ecoli_contig00006_107825_108829	Tryptophanyl-tRNA synthetase (EC 6.1.1.2)	Aminoacyl-tRNA biosynthesis	-6.62988	-6.51377	-6.06525	-6.13939	-5.48778	-5.86684	-5.45636	-5.50591	-5.41713	-5.78035	-5.56404	-5.74548	-5.36633	-5.42877	-5.53115	-5.33053	-5.14535	-5.39435	-4.95438	-5.13088	-5.22989	-5.22644	-5.20047	-5.30533	-5.57677	-5.27647	-5.3377	-5.43995	-5.32616	-5.61366	-5.61677	-5.12699	-5.48757	-5.17101	-5.44571	-5.04455	-5.45063	-4.99514	-5.18026
Ecoli_contig00004_151826_153079	Serine hydroxymethyltransferase (EC 2.1.2.1)	Glycine, serine and threonine metabolism	-2.02988	-1.9922	-2.22504	-1.47093	-1.36609	-1.30944	-0.906261	-0.881856	-0.855858	-0.73676	-1.06675	-1.05216	-0.909142	-1.11479	-1.27564	-1.56152	-1.42037	-1.4009	-1.0238	-1.27148	-1.29004	-0.986322	-0.906331	-1.07729	-0.881115	-0.915829	-0.984814	-1.0233	-1.1187	-1.24563	-0.487287	-0.943028	-0.811177	-0.855706	-0.609098	-0.739943	-1.08987	-1.3111	-1.1849
Ecoli_contig00009_20985_21446	Aspartate carbamoyltransferase regulatory chain (PyrI)	Alanine, aspartate and glutamate metabolism	-7.02952	-6.64467	-5.87542	-6.13112	-5.84607	-5.55701	-4.92749	-5.1914	-4.85947	-5.30915	-5.2172	-5.28338	-5.45348	-5.62322	-5.678	-5.47856	-5.54628	-5.85372	-4.69477	-5.14238	-4.647	-5.32878	-5.20696	-5.40425	-5.24917	-5.11203	-4.89643	-5.57394	-5.68373	-5.93887	-5.65613	-5.49272	-5.71255	-5.27924	-5.38645	-5.67431	-6.64171	-6.31603	-6.23308
Ecoli_contig00008_122244_123104	"Fructosamine kinase family protein, At3g61080 homolog"		-4.6706	-5.50039	-5.60666	-4.36769	-4.44988	-4.63584	-4.92999	-4.10063	-4.20196	-4.29697	-4.35681	-4.17633	-4.21291	-4.61007	-4.14406	-3.80728	-4.07033	-4.16813	-3.80158	-3.74456	-3.56233	-4.08236	-4.53562	-4.38407	-4.18597	-3.95262	-3.59217	-4.30717	-4.60695	-4.44053	-3.98341	-4.0012	-4.15238	-4.24941	-4.59821	-4.35223	-4.15246	-4.48731	-4.16675
Ecoli_contig00018_25995_27539	"2,3-bisphosphoglycerate-independent phosphoglycerate mutase (EC 5.4.2.1)"	Glycolysis / Gluconeogenesis	-5.84995	-5.93178	-6.09331	-4.69674	-4.76745	-4.80081	-4.49571	-4.55111	-5.16004	-4.74082	-4.60035	-5.16553	-4.64289	-4.72599	-4.65056	-4.97809	-5.26204	-5.56114	-4.98275	-5.2339	-5.37123	-5.1801	-4.94866	-4.95051	-5.15742	-4.97879	-5.08716	-4.91812	-4.8088	-5.21238	-4.45114	-4.74743	-4.96731	-4.40361	-4.59922	-4.96609	-4.63797	-4.99859	-4.99221
Ecoli_contig00051_5348_5926	Phosphoheptose isomerase 1 (EC 5.3.1.-)	Capsule	-3.76248	-3.93897	-4.10682	-3.147	-2.87161	-2.84977	-2.79226	-2.73265	-2.88564	-2.58292	-2.89018	-2.7233	-2.8175	-2.91373	-3.01114	-2.993	-2.83097	-3.21779	-2.70227	-2.85479	-2.95159	-2.9186	-2.92353	-3.02063	-2.79115	-2.88663	-2.74051	-2.81278	-2.94777	-2.97284	-2.74242	-2.81263	-2.73242	-2.7145	-2.73114	-2.79405	-3.08191	-3.13554	-2.97453
Ecoli_contig00004_64646_65359	Phosphoribosylaminoimidazole-succinocarboxamide synthase (EC 6.3.2.6)	Purine metabolism	-2.10775	-2.18305	-2.2643	-1.12364	-1.10638	-1.23852	-0.910158	-0.712453	-0.875592	-0.992884	-1.07412	-1.09921	-1.10413	-1.12858	-1.10746	-1.21985	-1.26888	-1.20067	-1.00154	-0.973997	-1.0338	-1.24183	-1.25312	-1.11852	-1.06333	-0.957574	-1.00897	-1.04912	-1.07753	-1.13806	-1.02159	-1.1654	-1.0944	-1.15244	-1.1544	-1.27824	-1.16356	-1.35052	-1.25281
Ecoli_contig00011_92755_93957	Acetate kinase (EC 2.7.2.1)	Pyruvate metabolism	-3.24519	-3.10336	-3.19361	-2.27693	-2.51186	-2.29942	-1.90284	-1.89799	-2.0447	-2.00614	-2.11628	-2.23303	-2.08557	-2.1123	-2.34977	-2.09113	-2.40105	-2.0128	-1.95508	-1.89865	-1.98091	-2.00991	-1.98926	-2.05249	-1.81018	-1.7492	-1.80104	-2.03088	-2.18573	-2.26479	-1.94967	-2.32585	-2.08925	-1.88769	-1.9115	-2.09162	-2.2652	-2.32633	-2.56873
Ecoli_contig00062_13108_13461	Putative ACR protein		-4.55828	-5.13291	-4.13989	-3.69142	-3.14426	-3.81575	-3.0853	-3.5545	-2.94505	-3.79464	-3.51512	-3.3966	-3.23573	-3.42885	-4.22337	-3.9053	-5.00721	-5.08439	-3.17119	-3.53734	-3.46699	-3.92303	-3.43223	-3.77713	-3.55708	-3.71114	-2.806	-3.46203	-3.13552	-3.59401	-3.0583	-2.9	-3.22895	-2.98306	-3.09826	-2.90757	-3.87871	-3.63506	-3.47542
Ecoli_contig00009_33020_34372	"TldE/PmbA protein, part of proposed TldE/TldD proteolytic complex (PMID 12029038)"		-8.20062	-8.41647	-7.80867	-7.12929	-7.43107	-7.35867	-8.52068	-7.68924	-7.92554	-7.42444	-7.31575	-7.33877	-6.11475	-6.3778	-6.35559	-7.63483	-7.14164	-7.08276	-6.97994	-7.60115	-7.76023	-6.75174	-6.94632	-6.91744	-6.48196	-6.46539	-6.76605	-6.58253	-6.66868	-6.88725	-6.32426	-6.35085	-6.63201	-7.24912	-7.64639	-8.70554	-6.01892	-6.65332	-6.31694
Ecoli_contig00013_6972_8414	Pyruvate kinase (EC 2.7.1.40)	Glycolysis / Gluconeogenesis	-5.18742	-5.39049	-5.56712	-3.98082	-4.04447	-4.22891	-4.50833	-4.05168	-4.13696	-4.59125	-4.82894	-5.11864	-3.88628	-4.0708	-4.1365	-4.75559	-4.40048	-4.25852	-3.68091	-3.9312	-4.31339	-4.14182	-4.15704	-4.42887	-4.1844	-4.35263	-4.27129	-4.30362	-4.32637	-4.80836	-4.45062	-4.6487	-4.72878	-4.10989	-4.253	-4.18835	-3.8717	-3.9358	-4.02252
Ecoli_contig00025_30805_31239	Universal stress protein F	Universal Stress Protein	-0.418988	-0.672457	-0.824707	0.197207	0.228343	0.271623	0.678449	0.619813	0.742525	0.76927	0.73131	0.649773	0.100011	0.285957	0.103822	0.779284	0.667722	0.883537	0.872802	0.831506	1.27031	0.503704	0.492669	0.443523	0.717808	0.526017	0.774463	0.311405	0.365997	0.533002	0.638769	0.399438	0.39797	-0.00928324	0.16104	0.0445552	-0.0548363	-0.034238	0.0845997
Ecoli_contig00040_35482_36069	"Molybdopterin biosynthesis Mog protein, molybdochelatase"		-11.18	-10.1605	-10.6376	-10.2573	-9.90146	-9.73572	-9.85308	-10.4412	-9.6627	-10.1488	-10.4047	-9.54905	-9.76149	-9.42769	-9.7676	-9.30913	-8.93195	-9.24043	-8.91182	-9.32417	-9.13134	-9.269	-10.2122	-9.23244	-9.67693	-10.452	-9.35964	-8.99547	-8.77903	-8.62133	-9.58303	-9.27534	-10.3151	-9.92622	-9.12428	-8.75344	-9.23862	-9.55756	-9.39781
Ecoli_contig00012_53159_53893	3-oxoacyl-[acyl-carrier protein] reductase (EC 1.1.1.100)	Fatty acid biosynthesis (Biotin metabolism)	-5.46595	-5.50597	-5.96308	-4.27094	-4.52388	-4.90544	-4.3624	-4.28989	-4.29027	-4.05935	-4.1976	-4.53986	-4.57076	-4.77427	-4.46801	-4.88294	-4.66754	-4.73018	-4.38429	-4.53879	-4.80988	-4.44428	-4.4416	-4.56894	-4.36244	-4.72039	-4.69965	-4.69302	-4.70455	-4.76756	-4.13176	-4.15656	-4.52566	-4.45814	-4.57436	-4.7117	-4.68558	-4.53373	-4.40167
Ecoli_contig00012_54428_55669	"3-oxoacyl-[acyl-carrier-protein] synthase, KASII (EC 2.3.1.41)"	Fatty acid biosynthesis (Biotin metabolism)	-6.73938	-6.20145	-6.7077	-5.54589	-5.85275	-5.67651	-5.45349	-5.54679	-5.15758	-6.18345	-5.78446	-5.55312	-5.23724	-5.62159	-5.04351	-5.09977	-5.35036	-5.43481	-5.12326	-5.26403	-5.31168	-4.9847	-5.3434	-5.53183	-5.39776	-5.68182	-5.15695	-5.84809	-5.30767	-5.65449	-5.16855	-5.16004	-5.55323	-5.09923	-5.0014	-5.18941	-6.25162	-5.28957	-5.4167
Ecoli_contig00024_12834_14465	"Oligopeptide ABC transporter, periplasmic oligopeptide-binding protein OppA (TC 3.A.1.5.1)"	Transporter	-3.90669	-3.74445	-3.93107	-2.66789	-2.76511	-2.63601	-2.36912	-2.49448	-2.49367	-2.87232	-2.89786	-2.89264	-2.78521	-2.77659	-2.90856	-2.38499	-2.38081	-2.54561	-2.26657	-2.34243	-2.53195	-2.62056	-2.92684	-2.76176	-2.86875	-2.7797	-2.72961	-2.88664	-2.7557	-2.97918	-2.82632	-2.57336	-2.74664	-2.78843	-2.78195	-2.81308	-3.24706	-3.20932	-3.11339
Ecoli_contig00044_14971_15405	Universal stress protein A	Universal Stress Protein	-0.876562	-0.653487	-0.831522	-0.00946604	0.120466	-0.122342	0.604304	0.521135	0.522001	0.439611	0.548485	0.530463	0.223744	0.240007	0.0821674	0.592156	0.282168	0.498984	0.774932	0.663078	0.488937	0.557274	0.508971	0.462716	0.586383	0.517351	0.55281	0.0626588	0.304073	0.131107	0.510488	0.525015	0.506307	0.301383	0.433683	0.204271	-0.0276365	-0.179762	-0.0172612
Ecoli_contig00054_26806_28095	Phosphoribosylamine--glycine ligase (EC 6.3.4.13)	Purine metabolism	-5.52381	-5.28911	-5.11982	-4.63217	-4.37403	-4.14872	-4.01075	-4.19567	-3.81911	-4.20358	-3.95791	-3.90756	-4.66785	-4.07676	-4.38557	-3.9762	-4.53566	-4.28327	-4.14199	-4.16333	-4.19165	-3.9679	-4.29848	-4.11941	-4.15893	-4.06912	-3.91479	-4.57768	-3.93008	-4.18839	-4.31821	-4.32401	-4.08512	-4.06864	-3.86307	-3.5882	-4.21529	-4.09276	-3.98628
Ecoli_contig00014_70053_71435	ATP synthase beta chain (EC 3.6.3.14)	Oxidative phosphorylation	-3.59732	-3.71939	-3.52482	-2.39393	-2.55609	-2.5025	-2.30476	-2.53554	-2.45722	-2.62862	-2.79613	-2.75936	-2.28971	-2.30809	-2.28092	-2.28808	-2.72926	-2.41807	-2.28702	-2.3603	-2.49642	-2.48729	-2.49212	-2.39291	-2.30054	-2.47556	-2.36032	-2.29339	-2.30395	-2.38262	-2.40899	-2.52497	-2.71193	-2.086	-2.20602	-2.45417	-2.49919	-2.65969	-2.6836
Ecoli_contig00004_122859_124142	Peptidase B (EC 3.4.11.23)	Peptidase	-5.26853	-6.16732	-5.93384	-4.66205	-4.85369	-4.61628	-4.73901	-4.53969	-3.91008	-4.65035	-4.95028	-4.77576	-4.54838	-4.5652	-4.78846	-4.79523	-4.54482	-5.15198	-4.29648	-4.76716	-4.52344	-4.78518	-4.58006	-4.46948	-4.46627	-4.46012		-4.58677	-5.02224	-4.82586	-4.94903	-4.59265	-4.1017	-4.62227	-4.66904	-4.43891	-3.9059		-4.41478
Ecoli_contig00016_54484_55587	Glycerol dehydrogenase (EC 1.1.1.6)	Glycerolipid metabolism	-8.29477	-8.17488	-7.98218	-6.84603	-7.11733	-7.0303	-6.81639	-6.72481	-6.68327	-7.26044	-7.27422	-7.03742	-7.36588	-6.92225	-7.46988	-6.64022	-6.34651	-6.24703	-6.89103	-6.92707	-7.01312	-7.14966	-7.5348	-7.17986	-6.64394	-6.76844	-6.48146	-6.58149	-6.96751	-7.05323	-6.94721	-7.06996	-7.09626	-6.77536	-6.93067	-7.16549	-7.10355	-7.29973	-6.90269
Ecoli_contig00001_16768_17421	Sigma cross-reacting protein 27A		-5.80192	-5.66526	-5.80635	-4.44282	-4.70187	-4.83532	-2.17583	-2.6081	-2.66302	-4.98114	-4.8482	-4.76038	-4.7533	-4.88319	-4.81112	-4.60399	-4.3396	-4.81738	-4.34041	-4.30133	-4.47255	-4.78015	-4.8129	-4.92063	-4.56086	-4.69937	-4.61736	-4.96351	-4.70379	-4.85349	-4.86029	-4.63165	-4.83034	-4.6301	-4.70627	-4.76612	-5.04074	-5.19771	-4.94615
Ecoli_contig00014_73930_74463	ATP synthase delta chain (EC 3.6.3.14)	Oxidative phosphorylation	-3.4431	-3.37721	-3.46213	-2.35172	-2.47103	-2.49032	-2.02363	-1.96276	-2.09841	-2.17891	-2.26335	-2.11275	-2.38395	-2.21353	-2.45771	-2.06427	-1.85346	-1.99118	-1.81344	-1.7822	-1.94385	-2.21544	-2.19511	-2.25222	-2.30249	-2.10428	-2.18771	-2.31564	-2.27289	-2.38008	-2.42195	-2.06943	-2.19183	-2.05205	-1.96911	-2.10705	-2.73581	-2.72081	-2.57206
Ecoli_contig00028_33958_34752	Methionine aminopeptidase (EC 3.4.11.18)	Peptidase	-6.03478	-6.83803	-5.68617	-5.42516	-4.81833	-5.00756	-4.88911	-4.81344	-4.72794	-5.1222	-5.00402	-5.26448	-4.64779	-4.73725	-4.83467	-5.11697	-5.51271	-5.49274	-4.85513	-5.30044	-5.2578	-4.90059	-4.87956	-4.98018	-4.8709	-5.11215	-5.17361	-4.74674	-4.80508	-4.93668	-4.8041	-4.75407	-5.18459	-4.60026	-4.78111	-4.73766	-4.80388	-4.96357	-4.96314
Ecoli_contig00011_58959_59891	"Protein-N(5)-glutamine methyltransferase PrmB, methylates LSU ribosomal protein L3p"		-8.79138	-7.83301	-8.12409	-7.28828	-7.67038	-7.0644	-6.671	-6.81705	-6.91898	-6.78488	-6.65498	-7.11911	-6.57975	-6.82927	-7.0906	-6.97345	-7.45513	-8.01074	-7.08757	-7.04034	-7.59133	-6.89594	-7.72266	-7.00938	-7.10568	-7.44606	-7.57074	-6.86633	-6.96296	-7.21117	-7.11803	-6.37039	-6.62142	-6.51614	-6.51032	-6.41304	-7.13569	-6.49452	-7.24422
Ecoli_contig00034_28034_28750	Succinate dehydrogenase iron-sulfur protein (EC 1.3.99.1)	Citrate cycle (TCA cycle)	-2.25591	-2.57848	-2.48004	-1.13229	-1.23459	-1.17884	-1.17201	-1.17095	-1.26203	-0.0967639	-0.395107	-0.421391	-1.3698	-1.64923	-1.28483	-1.48056	-2.45109	-1.26431	-1.52131	-1.83691	-1.41878	-1.24065	-0.94942	-1.20017	-1.08906	-1.02333	-0.879813	-1.40522	-1.299	-1.52575	-1.11879	-1.12687	-1.09703	-1.40655	-1.36214	-1.51254	-1.00168	-0.967771	-0.976547
Ecoli_contig00003_120053_120937	Nucleoside-specific channel-forming protein Tsx precursor		-5.72035	-5.26952	-5.1165	-3.90979	-4.52393	-4.3484	-4.21348	-4.1362	-4.51209	-3.62006	-4.38066	-3.89976	-4.318	-4.26644	-4.36447	-3.54022	-4.17891	-3.86204	-4.29758	-4.14493	-4.2573	-4.65183	-4.57882	-4.45819	-4.51237	-4.37126	-4.51558	-4.5462	-3.95467	-3.96159	-3.71617	-3.66309	-3.52092	-3.99611	-4.12129	-3.62043	-4.01143	-3.75418	-4.00405
Ecoli_contig00092_501_1916	Glutamyl-tRNA synthetase (EC 6.1.1.17)	Aminoacyl-tRNA biosynthesis	-6.05731	-6.33375	-6.1009	-4.9125	-4.82421	-4.83952	-4.943	-4.71869	-4.95266	-4.95366	-5.12026	-4.89789	-5.02549	-4.8067	-5.10362	-5.35873	-5.0571	-4.91348	-4.9041	-4.65981	-4.87931	-4.95187	-4.9392	-4.94443	-4.8207	-4.99395	-4.85969	-4.99611	-5.03726	-5.02422	-4.7232	-4.64854	-4.82154	-4.69907	-4.70454	-4.84633	-5.14243	-5.08692	-4.98563
Ecoli_contig00008_82891_83934	"Selenide,water dikinase (EC 2.7.9.3)"	Selenocompound metabolism	-6.02516	-6.48334	-6.30631	-4.94222	-5.37029	-5.6709	-4.75149	-4.76111	-4.76679	-4.51081	-4.36766	-4.60554	-5.59979	-5.14416	-5.12444	-4.67995	-4.86524	-4.75982	-4.65796	-4.47585	-4.75814	-4.74742	-5.06753	-5.02228	-4.75406	-4.76068	-4.39646	-5.20794	-5.49483	-5.24935	-5.48708	-4.78334	-4.88455	-5.49735	-5.45799	-5.40395	-5.06369	-5.55124	-6.14149
Ecoli_contig00003_150419_150679	Cytoplasmic protein YaiB		-5.02073	-4.81145	-4.98574	-4.09245	-4.33627	-4.49261	-3.46703	-3.4992	-3.50656	-2.71907	-3.00672	-3.17157	-3.46906	-3.43399	-3.63716	-3.6051	-3.65319	-3.87302	-3.08948	-3.06835	-3.15701	-3.39526	-3.37033	-3.43557	-3.59101	-3.54456	-3.49638	-4.74302	-4.10388	-4.24968	-2.91513	-2.97225	-3.77467	-3.74881	-3.84607	-4.19809	-4.51341	-5.20665	-4.31781
Ecoli_contig00018_32090_33286	2-amino-3-ketobutyrate coenzyme A ligase (EC 2.3.1.29)	Glycine, serine and threonine metabolism	-6.23161	-5.90953	-6.21721	-4.79256	-4.56224	-4.52557	-4.59598	-4.44185	-4.53728	-5.08973	-4.94902	-4.7106	-4.50068	-4.62839	-4.78756	-5.7885	-5.7789	-6.05252	-4.46942	-4.49618	-4.82344	-4.50055	-4.46426	-4.68476	-4.50109	-4.53608	-4.81872	-5.0336	-5.23197	-5.01799	-4.91622	-5.12814	-5.03168	-4.56932	-4.82392	-4.99667	-4.76044	-4.69867	-5.00147
Ecoli_contig00001_66469_66972	FIG002208: Acetyltransferase (EC 2.3.1.-)		-6.94974	-5.89617	-5.17961	-4.49744	-4.89182	-4.54081	-4.61386	-4.63537	-4.93646	-4.5179	-4.72763	-4.9551	-4.64544			-4.4907	-4.37886	-4.52458	-4.59746	-4.10989	-4.38487	-5.55795	-4.95569	-5.53503		-4.35088	-4.39266	-4.29146	-4.67574	-4.32311	-5.18613	-4.7287	-4.64466	-4.74242	-4.74635	-4.88606	-4.91256	-5.0902	-4.87955
Ecoli_contig00010_118981_120273	Seryl-tRNA synthetase (EC 6.1.1.11)		-4.3916	-3.46478	-4.18124	-2.74117	-2.60409	-2.58754	-2.56733	-2.76459	-3.09019	-3.20941	-2.92	-3.00661	-2.72335	-2.54546	-2.6615	-2.74343	-2.35671	-2.84806	-2.33047	-2.60268	-2.78418	-2.4964	-2.40643	-2.88626	-2.39197	-2.47853	-2.41281	-2.79076	-2.61248	-2.90399	-3.636	-2.58232	-2.62479	-2.65612	-2.35665	-2.62521	-2.85996	-2.63488	-2.49446
Ecoli_contig00054_28107_29696	IMP cyclohydrolase (EC 3.5.4.10) / Phosphoribosylaminoimidazolecarboxamide formyltransferase (EC 2.1.2.3)	Purine metabolism	-6.79194	-6.45878	-6.08842	-4.57039	-4.84219	-4.63594	-4.79401	-5.22266	-5.17648	-5.9881	-5.81138	-5.69202	-4.5386	-4.71748	-5.00316	-5.30037	-6.36131	-6.53848	-4.67719	-5.33274	-5.50996	-4.80769	-4.48616	-5.03235	-4.45424	-4.56622	-5.11488	-5.01164	-4.81455	-5.18715	-5.87922	-5.62659	-6.09073	-4.50794	-4.5458	-4.1541	-4.86063	-5.05387	-5.15696
Ecoli_contig00014_90338_91228	"Ribose ABC transport system, periplasmic ribose-binding protein RbsB (TC 3.A.1.2.1)"	Transporter	-3.99729	-3.86664	-3.39853	-3.05224	-2.70175	-2.5424	-2.4804	-2.63749	-2.58856	-2.41399	-2.31381	-2.26996	-3.17418	-2.62395	-2.89793	-2.02496	-1.98799	-2.01918	-2.30012	-2.34437	-2.51899	-2.96277	-3.01354	-3.06101	-2.52033	-2.43161	-2.3496	-2.0821	-2.198	-2.17777	-2.1963	-2.2776	-2.2054	-2.18589	-1.96299	-2.23693	-2.10215	-1.93472	-1.93231
Ecoli_contig00007_107118_108575	Dihydrolipoamide dehydrogenase of pyruvate dehydrogenase complex (EC 1.8.1.4) @ Dihydrolipoamide dehydrogenase (EC 1.8.1.4)		-2.78335	-2.66488	-2.66596	-1.37064	-1.23212	-1.39426	-1.70184	-1.54749	-1.64626	-1.51299	-1.46289	-1.49532	-0.954036	-1.01528	-1.00958	-1.54902	-1.58616	-1.40859	-1.28417	-1.30274	-1.50168	-1.11771	-1.06781	-1.08764	-0.94272	-0.978088	-0.757838	-1.55056	-1.54226	-1.64134	-2.28601	-1.844	-1.96592	-1.22196	-1.36822	-1.52128	-1.15627	-0.923564	-0.975797
Ecoli_contig00019_50085_50648	Alkyl hydroperoxide reductase protein C (EC 1.6.4.-)		-0.71638	-0.867275	-0.798792	0.368809	0.329883	0.426745	0.530756	0.75388	0.685692	0.643871	0.372209	0.589367	0.5271	0.460053	0.470198	0.384468	0.565748	0.594091	0.798426	0.933939	1.09524	0.615831	0.588927	0.618005	0.550054	0.547319	0.752908	0.520089	0.425603	0.466872	0.7694	0.78291	0.758746	0.603105	0.667054	0.596885	0.0253242	0.118301	0.118826
Ecoli_contig00013_59597_60262	FIG00637942: hypothetical protein		-4.9972	-4.63889	-5.06974	-3.82594	-3.74553	-3.64231	-3.13577	-3.23193	-3.1638	-3.10717	-3.09149	-3.16193	-3.7779	-3.63383	-3.93257	-3.55033	-3.4207	-3.72335	-3.04447	-3.21488	-3.25444	-3.34249	-3.50738	-3.65809	-3.4442	-3.43257	-3.44786	-3.80444	-3.814	-3.76067	-3.68366	-3.57618	-3.54071	-3.70312	-3.6403	-3.52371	-4.14021	-3.99161	-4.11667
Ecoli_contig00007_8887_9708	Dihydrodipicolinate reductase (EC 1.3.1.26)	Glycine, serine and threonine metabolism	-8.59628	-7.13402	-7.01827	-5.59642	-5.45956	-6.75474	-5.51216	-6.32229	-5.70436		-7.63609	-6.51258	-5.309	-6.20036	-5.67691	-6.31216	-5.40959	-5.87021	-5.2687	-6.67264		-6.04199		-6.37729	-6.48595	-6.20633	-7.36417	-5.08152	-6.22659	-6.23028		-7.54005		-5.95307	-7.05127		-6.94271	-6.44039	-6.43528
Ecoli_contig00028_37517_38341	"2,3,4,5-tetrahydropyridine-2,6-dicarboxylate N-succinyltransferase (EC 2.3.1.117)"	Lysine biosynthesis	-6.31871	-6.09551	-6.65225	-5.13816	-5.36632	-4.98684	-4.74835	-4.60111	-5.16124	-5.14974	-5.02406	-5.15838	-4.53819	-4.76443	-5.33506	-5.29227	-5.36448	-5.40763	-4.65293	-5.1551	-4.86908	-4.92348	-5.08693	-4.87941	-4.99371	-5.03356	-4.59132	-5.35677	-4.93663	-4.96278	-5.09455	-4.92215	-4.519	-4.73848	-4.95056	-4.83008	-4.91871	-5.1523	-4.94951
Ecoli_contig00034_26252_28018	Succinate dehydrogenase flavoprotein subunit (EC 1.3.99.1)	Citrate cycle (TCA cycle)	-4.40429	-4.31363	-4.04464	-2.35956	-2.61462	-2.59199	-3.32843	-3.50065	-3.49235	-3.10486	-3.19528	-3.34875	-2.31277	-2.30004	-2.40027	-3.04481	-3.21308	-3.49351	-2.81067	-2.78871	-3.08762	-2.185	-2.13674	-2.34241	-2.25361	-2.34472	-2.32127	-3.29559	-3.18387	-3.2196	-3.63793	-4.06033	-3.68083	-2.99322	-2.91114	-3.11355	-2.30708	-2.2386	-2.38843
Ecoli_contig00085_296_901	Glutathione S-transferase (EC 2.5.1.18)	Glutathione metabolism	-6.88863	-6.65832	-6.82426	-5.5505	-5.48558	-5.76265	-5.50018	-5.84888	-5.36356	-5.49089	-6.16494	-5.36921	-4.88716	-5.19567	-5.3147	-5.45825	-5.56399	-5.89261	-4.8216	-5.05982	-4.92399	-5.4616	-5.18597	-5.90777	-4.85333	-5.22804	-5.02132	-5.60786	-5.5011	-5.60639	-6.04952	-5.33769	-5.1364	-5.08751	-5.05533	-5.05827	-6.1872	-5.62688	-5.17353
Ecoli_contig00019_47726_48154	Universal stress protein G	Universal Stress Protein	-0.924688	-0.954692	-1.0289	0.173105	0.074097	0.169614	0.567936	0.519613	0.621113	1.04735	0.92564	0.789754	0.304398	0.431443	0.256285	0.297676	0.362642	0.573852	1.11008	0.905441	0.793787	1.02242	0.702214	0.727223	0.516821	0.630529	0.623103	0.205013	0.278336	0.188381	0.359169	0.473853	0.392942	0.200454	0.254672	0.112926	-0.305828	-0.476225	-0.494309
Ecoli_contig00004_112217_112648	Nucleoside diphosphate kinase (EC 2.7.4.6)	Purine metabolism	-4.54474	-4.71078	-4.63024	-3.23032	-3.89292	-3.56443	-3.2687	-2.99838	-3.29778	-2.02054	-2.29878	-2.56508	-3.06037	-3.17402	-3.24779	-2.95465	-3.04147	-3.07035	-3.39418	-3.20788	-3.5903	-3.24574	-3.23835	-3.48992	-3.09949	-3.24294	-3.10134	-3.36866	-3.30547	-3.31928	-3.27413	-3.50015	-3.14122	-3.02451	-3.3196	-3.30121	-4.06758	-3.4961	-3.52765
Ecoli_contig00017_3562_4656	Aminomethyltransferase (glycine cleavage system T protein) (EC 2.1.2.10)	Glycine, serine and threonine metabolism	-7.4301	-6.20401	-6.83799	-5.03197	-4.98324	-5.79846	-5.74547	-5.29008	-5.40914	-5.63785	-5.71428	-6.1847	-4.94144	-5.11257	-5.53135	-5.75289	-5.42096	-6.04149	-5.42662	-4.7294	-6.29224	-4.84097	-4.66948	-4.82184	-4.79411	-4.69862	-5.05278	-5.28705		-5.41723	-5.26095	-6.20879	-6.18724	-5.38279	-5.20547	-4.83277	-5.90472	-5.21424	-5.82856
Ecoli_contig00034_33350_34516	Succinyl-CoA ligase [ADP-forming] beta chain (EC 6.2.1.5)	Citrate cycle (TCA cycle)	-2.31215	-2.71853	-2.95366	-0.842365	-0.774199	-0.770116	-1.8073	-1.67417	-1.73782	-1.42618	-1.83292	-1.57201	-0.407358	-0.482766	-0.503359	-1.73208	-1.53337	-1.58323	-1.1976	-1.11121	-1.00304	-0.454272	-0.48837	-0.505743	-0.369503	-0.516745	-0.443977	-1.72853	-1.73681	-1.99359	-2.37267	-2.36026	-2.3551	-1.47611	-1.62605	-1.59803	-0.573289	-0.704039	-0.713392
Ecoli_contig00007_10164_11312	Carbamoyl-phosphate synthase small chain (EC 6.3.5.5)	Alanine, aspartate and glutamate metabolism	-7.99252	-8.18527	-7.15082	-6.55571	-7.10674	-6.61834	-5.8381	-6.22478	-6.17363	-6.38912	-6.38269	-6.27252	-6.61894	-6.0374	-6.49736	-7.09022	-6.7585	-7.1667	-6.21409	-6.69613	-6.49356	-5.69522	-6.32109	-6.77507	-6.34614	-6.78379	-6.59874	-5.78476	-6.43705	-5.87597	-6.2703	-6.79552	-5.0977	-4.84973	-5.85593	-5.90363	-7.27694	-5.90251	-6.06406
Ecoli_contig00042_22445_23854	Glutamine synthetase type I (EC 6.3.1.2)	Alanine, aspartate and glutamate metabolism	-4.94665	-4.99437	-4.70304	-3.63328	-3.70201	-3.59762	-3.15528	-3.34346	-3.1285	-4.03559	-3.78113	-3.61461	-3.43988	-3.48362	-3.44056	-3.5227	-3.38616	-3.33443	-3.2096	-3.20542	-2.88634	-3.43956	-3.5107	-3.59902	-3.20532	-3.02473	-3.30591	-3.32394	-3.44634	-3.47663	-3.39925	-3.50618	-3.53819	-3.07593	-3.09795	-3.30698	-3.35591	-4.30121	-3.49341
Ecoli_contig00034_28951_31752	2-oxoglutarate dehydrogenase E1 component (EC 1.2.4.2)	Citrate cycle (TCA cycle)	-5.89732	-6.04814	-6.20395	-4.18945	-4.01464	-4.05726	-4.87935	-5.14075	-5.0071	-5.0559	-5.16337	-5.18301	-3.64831	-3.68194	-3.80331	-5.12693	-5.04048	-5.12011	-4.53097	-4.38855	-4.35206	-3.48224	-3.54043	-3.79952	-3.78602	-3.57865	-3.72907	-5.04129	-5.19335	-4.99487	-6.10382	-6.27228	-6.02385	-4.9097	-4.90632	-4.86552	-4.01684	-4.04492	-3.82924
Ecoli_contig00066_11818_12471	Oxygen-insensitive NAD(P)H nitroreductase (EC 1.-.-.-) / Dihydropteridine reductase (EC 1.5.1.34)	Folate biosynthesis	-6.57792	-5.57873	-5.6315	-4.80125	-4.75117	-4.96913	-3.96112	-4.14449	-3.85667	-3.58204	-3.92081	-3.67526	-4.68714	-4.38596	-5.03327	-4.20334	-4.55401	-4.38689	-3.98958	-4.00114	-3.88031	-4.1383	-4.15168	-4.27484	-4.25237	-4.5086	-3.7696	-4.87015	-4.43859	-4.49437	-4.54154	-4.42748	-4.34897	-4.33875	-4.38885	-4.26792	-5.77657	-5.93578	-5.74738
Ecoli_contig00007_110932_113451	Aconitate hydratase 2 (EC 4.2.1.3) @ 2-methylisocitrate dehydratase (EC 4.2.1.99)	Citrate cycle (TCA cycle)	-4.05201	-4.19185	-4.05474	-2.34141	-2.40463	-2.37739	-2.86475	-2.95132	-3.08338	-2.99152	-3.03338	-2.94458	-2.08567	-2.19044	-2.15289	-2.86784	-2.85557	-2.79414	-2.52367	-2.3795	-2.63953	-2.0945	-2.06662	-2.20049	-1.91579	-1.89314	-1.95624	-3.14557	-3.02005	-3.10474	-3.61868	-3.68248	-3.61837	-2.6846	-2.74822	-2.8173	-1.7162	-1.83406	-1.81099
Ecoli_contig00016_50387_52567	Catalase (EC 1.11.1.6) / Peroxidase (EC 1.11.1.7)	Glyoxylate and dicarboxylate metabolism	-5.80546	-5.69612	-5.93877	-4.03672	-4.33472	-4.19025	-4.35541	-4.39695	-4.64215	-5.10355	-5.24179	-5.33	-3.91948	-4.05344	-3.88392	-4.05998	-4.13039	-4.12385	-3.89021	-3.89776	-4.03542	-3.48886	-3.53864	-3.41849	-3.88042	-3.91216	-3.9208	-4.76552	-4.95048	-4.87048	-5.10275	-5.15109	-4.84367	-4.13571	-4.54237	-4.41755	-4.12706	-4.12537	-4.22
Ecoli_contig00023_62818_64122	Isocitrate lyase (EC 4.1.3.1)	Glyoxylate and dicarboxylate metabolism	-3.92362	-4.08888	-4.10137	-2.43667	-2.30201	-2.35312	-2.39802	-2.33487	-2.39366	-2.31177	-2.61412	-2.48626	-2.45451	-2.31099	-2.28515	-2.79546	-2.84894	-2.6971	-2.7929	-2.67815	-2.76133	-2.4295	-2.36278	-2.47868	-2.47043	-2.29013	-2.34783	-2.56743	-2.57542	-2.52729	-2.78057	-3.09573	-2.90012	-2.2027	-2.43761	-2.44315	-2.54785	-2.68613	-2.57273
Ecoli_contig00002_62858_63856	"Galactose/methyl galactoside ABC transport system, D-galactose-binding periplasmic protein MglB (TC 3.A.1.2.3)"	Transporter	-4.73175	-5.07771	-4.83353	-3.36832	-3.41293	-3.40725	-3.32647	-3.37532	-3.40283	-3.12843	-3.09357	-3.16317	-3.57588	-3.50099	-3.48328	-3.35525	-3.38457	-3.33234	-3.84195	-4.00099	-4.30957	-3.80249	-3.91351	-3.95007	-3.55549	-3.50306	-3.40468	-2.90756	-3.04592	-3.14859	-3.06761	-3.32445	-3.25822	-2.86691	-2.74046	-2.95223	-3.05366	-2.99763	-3.09785
Ecoli_contig00023_51604_52293	Alpha-aspartyl dipeptidase Peptidase E (EC 3.4.13.21)	Alanine, aspartate and glutamate metabolism	-6.91359	-5.79671	-6.07771	-5.06577	-4.97309	-5.13386	-4.20704	-4.34099	-4.78996	-4.517	-4.49337	-4.43312	-4.9813	-4.83746	-4.85134	-5.03591	-4.74772	-5.23685	-4.5347	-4.41952	-4.94333	-4.61468	-4.53011	-4.63573	-4.57413	-4.38169	-4.3738	-4.49355	-4.71963	-4.76404	-4.78472	-4.49403	-4.8288	-4.51219	-4.68041	-4.66676	-5.45825	-5.11862	-4.97568
Ecoli_contig00019_9781_10689	Glutamate Aspartate periplasmic binding protein precursor GltI (TC 3.A.1.3.4)	Transporter	-3.9563	-4.19274	-4.2047	-2.57399	-2.46971	-2.45977	-2.66153	-2.67137	-2.46951	-1.82368	-1.86498	-1.83631	-2.76301	-2.8565	-2.72951	-2.43592	-2.35503	-2.41172	-3.07307	-3.29292	-3.24105	-2.69386	-2.80616	-2.90037	-2.86437	-2.73791	-2.6983	-2.58739	-2.63809	-2.58154	-2.39247	-2.64703	-2.44559	-2.5933	-2.44919	-2.52292	-2.33809	-2.31882	-2.21819
Ecoli_contig00005_19069_20244	Mannose-6-phosphate isomerase (EC 5.3.1.8)	Fructose and mannose metabolism	-7.10122	-7.04439	-7.0776	-5.38725	-5.59349	-5.37603	-5.08964	-5.65373	-5.25379	-5.03842	-5.40622	-5.70771	-5.57541	-5.45696	-5.34335	-5.16549	-5.26803	-5.35777	-5.43345	-5.11569	-5.16984	-5.46357	-5.15447	-5.33789	-5.2378	-5.05609	-5.6444	-5.32612	-5.55061	-5.78745	-5.37361	-5.56937	-5.53947	-8.30953	-5.87349	-5.68003	-5.22069	-5.46039	-5.62701
Ecoli_contig00014_71462_72325	ATP synthase gamma chain (EC 3.6.3.14)	Oxidative phosphorylation	-5.45369	-5.04923	-5.37082	-3.53587	-4.24303	-3.73768	-3.37831	-3.48619	-3.33127	-3.50781	-3.77462	-3.51157	-3.80176	-3.71889	-3.64294	-3.63306	-3.76692	-3.47662	-3.50968	-3.22986	-3.58549	-3.84124	-3.86354	-4.03459	-3.73921	-3.80709	-3.75201	-3.72876	-3.65219	-3.97898	-3.85022	-3.44853	-3.60682	-3.44866	-3.65451	-3.69769	-4.10823	-3.8275	-4.08244
Ecoli_contig00013_57359_57856	Ferritin-like protein 2	Iron?	-4.06673	-3.97469	-3.71544	-2.8611	-2.57541	-2.56717	-1.93591	-2.10905	-1.98261	-1.81961	-1.92008	-1.7991	-2.53586	-2.61538	-2.30597	-2.31804	-2.42529	-2.31837	-1.96855	-1.90885	-2.13652	-1.89157	-1.93326	-2.047	-2.28035	-2.44449	-2.14244	-2.60356	-2.4683	-2.5406	-2.28038	-2.28051	-2.28438	-2.30723	-2.03311	-1.99021	-3.08606	-3.03637	-3.18672
Ecoli_contig00039_22976_23434	Methylglyoxal synthase (EC 4.2.3.3)	Pyruvate metabolism	-6.35846	-4.93161	-6.72598	-4.93662	-5.20577	-5.60562	-4.1087	-5.38989	-4.19159	-4.27257	-4.34632	-4.59556	-4.85393	-4.97881	-4.48499	-3.91912	-4.19979	-4.3213	-4.1196	-4.15	-4.50468	-4.73055	-4.57184	-4.19203	-3.94536	-4.02531	-3.95757	-4.12953	-4.46892	-4.40481	-3.34825	-3.72406	-3.91102	-4.0062	-4.53032	-4.32238	-4.24636	-4.575	-4.54436
Ecoli_contig00037_14833_16074	Glucose-1-phosphatase (EC 3.1.3.10)	Glycolysis / Gluconeogenesis	-4.46399	-4.23781	-4.16711	-2.43777	-2.49787	-2.5302	-2.99826	-2.78036	-2.62588	-3.19587	-2.80831	-2.98455	-2.625	-2.62328	-2.6619	-2.43129	-2.731	-2.28253	-2.57068	-2.81807	-2.9171	-2.84497	-2.72008	-2.65726	-2.6365	-2.66388	-2.85261	-2.67172	-2.60064	-2.55826	-2.82608	-3.0314	-2.92968	-2.18329	-2.24525	-2.44274	-2.29828	-2.37992	-2.34771
Ecoli_contig00027_49668_50606	Malate dehydrogenase (EC 1.1.1.37)	Citrate cycle (TCA cycle)	-1.25377	-1.32365	-1.26075	0.137014	0.10909	0.158205	0.418417	0.377157	0.408193	0.968345	0.940094	0.890431	0.468196	0.423045	0.370672	0.24855	0.345179	0.244919	0.539988	0.425334	0.335415	0.46503	0.411706	0.438541	0.538683	0.51015	0.554633	0.335767	0.201557	0.172467	0.694131	0.600002	0.546765	0.191426	0.195346	0.162815	0.25812	0.360636	0.289424
Ecoli_contig00034_34516_35385	Succinyl-CoA ligase [ADP-forming] alpha chain (EC 6.2.1.5)	Citrate cycle (TCA cycle)	-2.19676	-2.25064	-2.01008	-0.564079	-0.499676	-0.471	-0.48406	-0.395303	-0.335282	0.71174	0.271866	0.437239	-0.318384	-0.329278	-0.447783	-1.10262	-0.99886	-0.932722	-1.02192	-1.16032	-0.99913	-0.480527	-0.547042	-0.544465	-0.287315	-0.202079	-0.157978	-0.426754	-0.364768	-0.37441	-0.455323	-0.630887	-0.516635	-0.541591	-0.541209	-0.713946	-0.448766	-0.383929	-0.343639
Ecoli_contig00067_5696_6628	D-3-phosphoglycerate dehydrogenase (EC 1.1.1.95)		-8.7725	-8.51357	-8.67898	-7.31902	-7.04536	-6.77289	-7.24799	-7.68052	-7.19808	-8.19048	-7.74195	-7.72233	-6.64113	-6.33275	-6.73558	-7.04203	-6.61041	-7.40991	-6.22158	-6.61924	-6.91027	-6.02611	-6.24233	-6.33899	-6.17712	-6.39544	-6.12095	-6.71489	-6.74693	-6.83211	-7.97938	-7.5827	-7.6244	-7.06094	-6.62248	-6.52758	-6.82029	-6.59113	-6.61066
Ecoli_contig00034_31767_32984	Dihydrolipoamide succinyltransferase component (E2) of 2-oxoglutarate dehydrogenase complex (EC 2.3.1.61)	Lysine biosynthesis	-4.02165	-4.40342	-4.41331	-2.33981	-2.28449	-2.35482	-2.87259	-2.74534	-2.69599	-2.45683	-2.56663	-2.53206	-1.97067	-1.99405	-2.0933	-2.74809	-2.72405	-2.75945	-2.66389	-2.53055	-2.62291	-2.00531	-2.14146	-1.93692	-1.90578	-1.97472	-2.07216	-2.9697	-3.0058	-2.97802	-3.28756	-3.36216	-3.26178	-2.7012	-2.77658	-2.79898	-2.10142	-2.04958	-2.12223
Ecoli_contig00008_27657_28628	"PTS system, mannose-specific IIA component (EC 2.7.1.69) / PTS system, mannose-specific IIB component (EC 2.7.1.69)"	Glycolysis / Gluconeogenesis	-6.28245	-6.254	-6.28872	-4.12384	-4.11945	-4.30014	-4.29883	-4.39323	-4.40546	-4.53596	-4.63385	-4.67996	-4.16622	-4.04679	-4.64588	-4.00035	-4.17899	-3.7312	-4.54395	-4.38344	-4.8688	-4.81537	-4.97771	-4.8757	-4.3618	-4.23355	-4.17645	-4.41475	-4.31355	-4.41762	-4.40191	-4.17385	-4.05632	-4.21995	-4.13719	-4.25071	-3.96991	-3.94327	-4.12664
Ecoli_contig00019_77100_79340	"TonB-dependent receptor; Outer membrane receptor for ferric enterobactin and colicins B, D"		-6.28778	-5.36029	-6.07271	-4.12002	-4.03316	-4.115	-3.60986	-3.43275	-3.35739	-3.87787	-4.14115	-3.81429	-3.93195	-3.81998	-3.7864	-3.79136	-3.87489	-4.00968	-3.76719	-3.68435	-3.99577	-3.62289	-3.99529	-3.9811	-3.72254	-3.94263	-3.96239	-4.01208	-4.10172	-4.10393	-4.06112	-4.13533	-3.98503	-3.68124	-3.85589	-3.68594	-4.86121	-4.76148	-4.84945
Ecoli_contig00021_70220_71932	Sulfite reductase [NADPH] hemoprotein beta-component (EC 1.8.1.2)	Sulfur metabolism	-8.25625	-7.48024	-7.18198	-5.81911	-5.8644	-5.70808	-5.66033	-5.75762	-5.79235	-5.83503	-5.57351	-7.00683	-4.99996	-5.09773	-5.50092	-5.6207	-5.44376	-6.27261	-5.22229	-5.57848	-5.42326	-5.74514	-5.73062	-5.74917	-5.82831	-5.70753	-5.80627	-5.75602	-5.77656	-6.2664	-5.72062	-5.32268	-5.36996	-5.83286	-6.16327	-5.91958	-5.26718	-5.28559	-5.40065
Ecoli_contig00006_87075_88697	Phosphoenolpyruvate carboxykinase [ATP] (EC 4.1.1.49)	Citrate cycle (TCA cycle)	-5.74923	-5.64135	-6.2222	-3.47221	-3.27107	-3.34753	-4.20272	-3.93666	-4.0787	-5.10214	-6.07251	-5.48393	-3.27166	-3.35597	-3.15953	-3.93947	-3.67079	-3.5808	-3.16997	-2.97249	-3.17992	-2.68783	-2.59981	-2.55742	-2.85696	-2.94938	-2.77766	-4.70037	-4.69185	-4.54179	-6.01133	-6.03228	-6.16602	-3.77991	-4.30259	-3.56889	-3.96526	-3.68207	-3.70873
Ecoli_contig00029_53358_54419	FIG00638561: hypothetical protein		-4.95698	-4.96954	-5.31253	-3.68611	-3.46305	-3.61731	-2.65688	-2.77534	-2.75211	-2.5801	-2.60756	-2.59921	-3.11846	-3.03348	-3.08023	-3.00404	-3.11039	-3.1473	-2.80352	-2.83611	-3.0076	-2.87455	-3.03722	-3.00982	-3.01038	-2.94435	-3.03858	-3.36928	-3.35648	-3.37051	-2.69766	-3.07857	-2.99583	-2.97131	-3.0308	-3.10087	-4.08866	-3.99058	-4.18402
Ecoli_contig00019_61043_61900	Isochorismatase (EC 3.3.2.1) [enterobactin] siderophore / Apo-aryl carrier domain of EntB	Biosynthesis of siderophore group nonribosomal peptide	-6.27758	-6.62218	-6.57124	-4.65351	-4.69295	-4.52669	-3.89371	-4.12608	-4.08223	-3.81773	-3.67101	-4.59123	-4.14874	-4.09557	-4.17164	-4.95002	-5.08531	-5.41791	-4.2769	-4.41399	-4.77768	-3.94092	-4.18421	-4.19197	-4.35507	-4.67049	-4.85975	-4.88118	-4.87819	-5.18685	-4.41335	-4.26002	-4.28425	-4.19071	-4.19956	-3.70402	-4.87673	-4.44563	-4.88314
Ecoli_contig00014_42781_44196	Tryptophanase (EC 4.1.99.1)	Tryptophan metabolism	-6.33263	-6.76585	-6.45154	-4.18703	-4.41294	-3.98801	-4.50793	-4.46275	-4.32553	-5.23732	-5.39257	-5.42539	-4.43018	-4.5913	-4.04718	-4.49036	-4.16981	-4.14525	-3.86029	-4.23368	-3.61255	-3.84864	-3.83828	-4.28232	-3.95852	-3.89699	-3.82013	-4.81839	-4.52898	-4.6115	-5.31996	-5.65312	-5.75816	-4.34074	-4.34855	-4.44508	-4.13772	-4.62439	-4.52015
Ecoli_contig00015_4418_6064	"Fumarate hydratase class I, anaerobic (EC 4.2.1.2)"	Citrate cycle (TCA cycle)	-8.92245	-8.12765	-8.22955	-6.68003	-6.7195	-6.67303	-5.2887	-5.44131	-5.36228	-7.2003	-7.2628	-7.17948	-6.952	-7.97209	-6.83682	-6.34459	-6.33409	-6.51877	-5.37753	-5.03154	-5.53983	-5.39231	-5.79194	-5.69283	-5.71702	-5.86663	-5.66979	-6.47123	-6.53844	-6.76756	-6.68963	-6.43281	-6.48885	-5.78283	-5.97115	-5.92086	-7.16758	-7.39078	-7.11361
Ecoli_contig00004_43839_46118	NADP-dependent malic enzyme (EC 1.1.1.40)	Pyruvate metabolism	-6.4314	-6.4726	-6.10298	-3.60695	-3.7881	-3.84803	-4.3916	-4.36061	-4.7354	-5.8426	-5.82616	-5.4707	-3.42738	-3.25738	-3.47798	-4.49273	-4.31674	-4.13036	-3.81271	-3.57164	-3.93521	-2.83574	-3.02013	-2.77104	-3.25285	-3.19674	-3.17616	-5.07646	-5.0278	-5.0428	-7.21687	-5.70934	-6.02882	-3.8772	-4.23172	-4.14485	-3.59208	-3.42663	-3.55847
Ecoli_contig00011_80639_81421	"Histidine ABC transporter, histidine-binding periplasmic protein precursor HisJ (TC 3.A.1.3.1)"	Transporter	-5.98466	-6.57833	-6.29572	-4.26075	-3.94288	-4.467	-4.7082	-4.91568	-4.76951	-4.43217	-4.3857	-4.54935	-4.71955	-4.33598	-4.17742	-3.50253	-3.65519	-3.45588	-4.19714	-4.24444	-4.63853	-4.97014	-5.07457	-5.29484	-4.18635	-4.01888	-4.09976	-3.06276	-3.08427	-3.14823	-3.88073	-3.86138	-3.88986	-3.74365	-3.64065	-3.78319	-3.03878	-3.03779	-2.92426
Ecoli_contig00017_40694_41848	S-adenosylmethionine synthetase (EC 2.5.1.6)	Cysteine and methionine metabolism	-6.52106	-6.37948	-6.38599	-4.71437	-4.6814	-4.62956	-3.81827	-3.97001	-3.95651	-3.76011	-3.76558	-4.00779	-4.12377	-4.21359	-4.34127	-4.8073	-4.85986	-5.05212	-4.80849	-4.847	-4.56218	-3.62232	-3.7209	-3.83287	-3.89916	-4.15335	-3.93322	-4.11061	-4.61194	-4.32534	-2.85568	-3.97467	-3.21821	-3.79857	-3.50009	-3.80795	-4.68314	-4.18013	-4.47711
Ecoli_contig00006_43547_44650	Aspartate-semialdehyde dehydrogenase (EC 1.2.1.11)	Glycine, serine and threonine metabolism ; Cysteine and methionine metabolism ; Lysine biosynthesis	-11.1873	-8.41984	-8.87374	-7.17883	-7.50743	-8.66523	-7.14062	-7.03336	-6.97083	-7.43216	-7.39234	-8.31408	-6.80098	-6.83795	-7.05572	-6.96607	-7.71613	-7.5479	-6.48939	-6.88251	-6.97715	-7.04341	-7.08988	-6.73564	-6.74957	-6.91016	-6.46588	-7.54731	-7.27994	-7.66839	-7.07118	-6.86632	-7.362	-6.95067	-6.06812	-7.37002	-6.59122	-6.99578	-7.61937
Ecoli_contig00043_20205_21623	"Phosphoenolpyruvate-dihydroxyacetone phosphotransferase (EC 2.7.1.121), subunit DhaM; DHA-specific IIA component / DHA-specific phosphocarrier protein HPr / DHA-specific EI component"	transferase	-11.7958	-9.90596	-9.50177	-8.79399	-8.27197	-8.30038	-7.97829	-8.1375	-8.17328	-7.9805	-7.53597	-7.98261	-8.29997	-8.22453	-8.24451	-9.8814		-8.79655	-8.24499	-8.99295	-8.19665	-7.75695	-7.71557	-8.16474	-8.27978	-7.84875	-8.18834	-7.36609	-7.36881	-7.33686	-7.2186	-7.77569	-7.35968	-8.02917	-7.85953	-7.54242	-7.32783	-7.14329	-7.33504
Ecoli_contig00012_96344_97594	Isocitrate dehydrogenase [NADP] (EC 1.1.1.42)	Citrate cycle (TCA cycle)	-2.59325	-2.71034	-2.55371	-0.441934	-0.323041	-0.405346	-0.190122	-0.112138	-0.159005	0.564743	0.431486	0.411055	0.0921919	0.115474	0.0116345	-0.495605	-0.620255	-0.334709	-0.39681	-0.56773	-0.421685	-0.0972629	-0.174609	-0.307573	0.0705185	0.0892366	0.157624	-0.0920848	-0.112577	-0.193452	-0.0428062	-0.365122	-0.231513	0.0426133	-0.0434026	-0.0510338	-0.618694	-0.769665	-0.744775
Ecoli_contig00018_20606_21796	L-lactate dehydrogenase (EC 1.1.2.3)	Pyruvate metabolism	-8.01069	-7.83009	-8.22448	-4.72457	-5.00515	-5.06404	-6.46941	-6.40537	-6.50377	-5.9349	-5.69205	-5.92002	-5.14432	-5.11412	-5.11663	-6.10354	-6.6995		-6.28875		-6.16673	-4.16589	-4.46223	-4.15746	-4.38626	-3.81487	-4.18427	-6.89747	-6.5041	-6.11822		-7.45269		-6.28502	-6.10275	-5.83202	-4.89292	-4.916	-4.66898
Ecoli_contig00017_53682_54728	L-asparaginase (EC 3.5.1.1)	Alanine, aspartate and glutamate metabolism	-4.37233	-4.13603	-4.76332	-2.25021	-2.36915	-2.33462	-1.35378	-1.27877	-1.22533	-1.78721	-1.81559	-1.76309	-2.70529	-2.67146	-2.51447	-1.57823	-1.4559	-1.48445	-0.872379	-1.06767	-1.08472	-1.54048	-1.53527	-1.53064	-1.55419	-1.59865	-1.50093	-2.22779	-2.45168	-2.41973	-1.91135	-1.93699	-2.12129	-2.09977	-2.37289	-2.42581	-2.85556	-2.78297	-2.68373
Ecoli_contig00067_8051_9199	Galactonate dehydratase (EC 4.2.1.6)	Galactose metabolism	-7.11782	-6.56356	-7.71775	-4.66119	-4.84518	-4.61844	-5.07762	-5.12054	-4.84548	-5.15004	-5.03335	-5.20407	-4.37302	-4.23137	-4.33341	-4.42756	-4.38022	-4.60478	-4.28722	-4.32509	-4.41257	-4.14017	-4.02975	-4.26009	-4.26794	-4.48879	-4.30708	-4.65195	-4.77399	-4.73338	-5.12671	-4.62611	-4.92489	-4.26435	-4.45309	-4.54902	-4.78456	-4.77687	-4.9427
Ecoli_contig00020_44902_45978	"Glycerophosphoryl diester phosphodiesterase, periplasmic (EC 3.1.4.46)"	Glycerophospholipid metabolism	-6.16259	-6.06876	-6.23447	-3.82234	-4.01564	-3.60773	-3.14071	-3.07392	-2.92293	-3.19646	-2.78387	-3.05155	-4.56086	-4.06664	-4.29647	-3.2978	-3.21343	-3.04263	-3.07836	-3.24838	-2.63088	-2.92618	-3.05545	-3.2523	-3.44375	-3.35092	-3.2538	-3.84732	-3.95192	-3.98189	-3.40235	-4.07663	-3.87117	-3.74895	-4.18013	-3.911	-5.75752	-4.66625	-4.57113
Ecoli_contig00004_18363_19154	3-oxoacyl-[acyl-carrier protein] reductase (EC 1.1.1.100)	Fatty acid biosynthesis (Biotin metabolism)	-6.66096	-5.84774	-6.43365	-3.85684	-3.4524	-3.81386	-3.0201	-3.28847	-3.05761	-3.32377	-3.5014	-3.71986	-3.71393	-3.79937	-4.10376	-2.9831	-2.8692	-3.08463	-2.98328	-3.07199	-3.23263	-3.68942	-3.2998	-3.86582	-3.69484	-3.5304	-3.08139	-3.38694	-3.53352	-3.73041	-4.08671	-3.39294	-3.51498	-3.47186	-4.31353	-3.97818	-4.20568	-3.9864	-4.57603
Ecoli_contig00023_35313_36503	"Maltose/maltodextrin ABC transporter, substrate binding periplasmic protein MalE"		-7.96388	-8.44754	-8.42661	-5.03683	-5.49223	-5.35564	-4.37181	-4.49724	-5.20784	-5.80188	-5.81964	-6.58181	-5.21988	-5.98706	-5.38679	-4.07065	-5.37519	-4.69562	-4.33661	-4.64047	-5.44634	-5.85101	-5.80624	-5.92378	-4.64849	-4.77091	-5.14496	-4.30589	-4.31082	-4.43724	-4.624	-4.85844	-4.77919	-3.94349	-3.7307	-3.95731	-4.78437	-4.55501	-4.4835
Ecoli_contig00070_666_1304	Outer membrane protein W precursor	Cell surface	-7.76198	-5.51539	-5.25075	-2.54509	-2.24329	-2.31947	-1.8167	-1.47577	-1.38097	-1.40455	-1.47832	-1.53022	-2.43538	-2.38811	-2.3367	-1.78023	-1.80875	-2.21144	-1.17277	-1.33979	-1.39957	-2.143	-2.27709	-2.16369	-1.79041	-1.75133	-1.81671	-2.0587	-2.10304	-2.14736	-1.65833	-1.65264	-1.70983	-1.9864	-1.95285	-1.95432	-2.13859	-2.21508	-1.99115
Ecoli_contig00005_20443_22089	"Fumarate hydratase class I, aerobic (EC 4.2.1.2)"	Citrate cycle (TCA cycle)	-6.81292	-7.13491	-7.72598	-3.10132	-2.95275	-3.08838	-2.76793	-2.73116	-2.78412	-2.11039	-2.46167	-2.27635	-2.72479	-2.75593	-2.87512	-2.87766	-3.03785	-3.36061	-3.08547	-2.89229	-3.17856	-2.69771	-2.80717	-2.83715	-2.31778	-2.41947	-2.2532	-2.90756	-2.93604	-2.77082	-3.30719	-3.045	-3.17166	-2.95356	-3.07439	-2.94119	-3.18399	-3.46125	-2.9479
Table only shows proteins with significant changes between evolved and ancestral populations.
